# Supplementary material for: Curcumin Modulates PTPRZ1 Activity and RNA m6A Modifications in Neuroinflammation‐Associated Microglial Response
Source: Adv Sci (Weinh). 2025 Feb 8;12(15):2405263. doi: 10.1002/advs.202405263 (PMC12005744; doi:10.1002/advs.202405263)
Supplement: Supplementary file 2 — Supporting Information [file ADVS-12-2405263-s002.xlsx]

## Sheet: Control mice with curcumin
Accession	Description	Score	Coverage	# Proteins	# Unique Peptides	# Peptides	# PSMs	Area	# AAs	MW [kDa]	calc. pI
Q7TMM9	Tubulin beta-2A chain OS=Mus musculus GN=Tubb2a PE=1 SV=1 - [TBB2A_MOUSE]	606.161	57.08	4	2	24	198	2.92727e+09	445	49.875	4.89404
Q9CWF2	Tubulin beta-2B chain OS=Mus musculus GN=Tubb2b PE=1 SV=1 - [TBB2B_MOUSE]	597.414	57.08	4	2	24	196	2.92727e+09	445	49.9209	4.89404
P68372	Tubulin beta-4B chain OS=Mus musculus GN=Tubb4b PE=1 SV=1 - [TBB4B_MOUSE]	568.388	58.2	6	1	25	192	2.92727e+09	445	49.799	4.89404
P99024	Tubulin beta-5 chain OS=Mus musculus GN=Tubb5 PE=1 SV=1 - [TBB5_MOUSE]	562.855	48.87	4	1	23	190	2.92727e+09	444	49.639	4.89404
Q9ERD7	Tubulin beta-3 chain OS=Mus musculus GN=Tubb3 PE=1 SV=1 - [TBB3_MOUSE]	468.658	49.56	6	7	21	165	2.92727e+09	450	50.3862	4.93213
Q9D6F9	Tubulin beta-4A chain OS=Mus musculus GN=Tubb4a PE=1 SV=3 - [TBB4A_MOUSE]	465.27	52.48	2	2	20	163	2.92727e+09	444	49.5539	4.88135
P20357	Microtubule-associated protein 2 OS=Mus musculus GN=Map2 PE=1 SV=2 - [MTAP2_MOUSE]	271.089	38.79	14	60	60	80	7.30845e+07	1828	199.01	4.90674
Q04447	Creatine kinase B-type OS=Mus musculus GN=Ckb PE=1 SV=1 - [KCRB_MOUSE]	259.771	38.58	1	13	13	74	9.98358e+08	381	42.6863	5.66846
P11499	Heat shock protein HSP 90-beta OS=Mus musculus GN=Hsp90ab1 PE=1 SV=3 - [HS90B_MOUSE]	227.541	42.13	13	15	34	70	3.55179e+08	724	83.2291	5.03369
P07901	Heat shock protein HSP 90-alpha OS=Mus musculus GN=Hsp90aa1 PE=1 SV=4 - [HS90A_MOUSE]	200.29	37.24	18	18	35	64	3.50985e+08	733	84.7348	5.0083
P05213	Tubulin alpha-1B chain OS=Mus musculus GN=Tuba1b PE=1 SV=2 - [TBA1B_MOUSE]	198.718	39.25	9	2	16	68	4.79528e+09	451	50.1196	5.05908
P68368	Tubulin alpha-4A chain OS=Mus musculus GN=Tuba4a PE=1 SV=1 - [TBA4A_MOUSE]	182.553	41.52	8	3	17	63	4.06934e+09	448	49.8924	5.05908
E9Q7S0	Synaptojanin-1 OS=Mus musculus GN=Synj1 PE=1 SV=1 - [E9Q7S0_MOUSE]	163.269	31.09	7	36	37	53	1.06022e+08	1309	144.505	7.34229
P63268	Actin, gamma-enteric smooth muscle OS=Mus musculus GN=Actg2 PE=1 SV=1 - [ACTH_MOUSE]	159.487	35.64	21	4	11	53	7.04763e+08	376	41.8498	5.47803
P60710	Actin, cytoplasmic 1 OS=Mus musculus GN=Actb PE=1 SV=1 - [ACTB_MOUSE]	157.446	42.93	32	6	13	48	9.79107e+08	375	41.7097	5.47803
P55066	Neurocan core protein OS=Mus musculus GN=Ncan PE=1 SV=1 - [NCAN_MOUSE]	154.482	23.66	2	26	26	44	2.57827e+08	1268	137.114	5.71924
Q61361	Brevican core protein OS=Mus musculus GN=Bcan PE=1 SV=2 - [PGCB_MOUSE]	153.391	25.59	4	21	21	48	5.87996e+08	883	95.7549	4.93213
P63101	14-3-3 protein zeta/delta OS=Mus musculus GN=Ywhaz PE=1 SV=1 - [1433Z_MOUSE]	150.785	62.45	6	14	19	46	6.90132e+08	245	27.7537	4.79248
P62259	14-3-3 protein epsilon OS=Mus musculus GN=Ywhae PE=1 SV=1 - [1433E_MOUSE]	149.411	56.86	5	18	20	51	1.83209e+08	255	29.1554	4.7417
P63017	Heat shock cognate 71 kDa protein OS=Mus musculus GN=Hspa8 PE=1 SV=1 - [HSP7C_MOUSE]	143.554	50.15	34	25	27	44	1.70459e+08	646	70.8272	5.51611
O08553	Dihydropyrimidinase-related protein 2 OS=Mus musculus GN=Dpysl2 PE=1 SV=2 - [DPYL2_MOUSE]	142.175	45.8	1	16	18	38	1.61581e+08	572	62.2386	6.37939
Q62420	Endophilin-A1 OS=Mus musculus GN=Sh3gl2 PE=1 SV=2 - [SH3G2_MOUSE]	126.836	43.18	5	12	17	41	3.14421e+08	352	39.9301	5.38916
P16858	Glyceraldehyde-3-phosphate dehydrogenase OS=Mus musculus GN=Gapdh PE=1 SV=2 - [G3P_MOUSE]	124.607	31.53	15	3	8	40	1.69406e+09	333	35.7872	8.25049
Q9JJZ2	Tubulin alpha-8 chain OS=Mus musculus GN=Tuba8 PE=1 SV=1 - [TBA8_MOUSE]	122.534	25.61	1	3	12	42	3.91387e+09	449	50.0195	5.09717
P17182	Alpha-enolase OS=Mus musculus GN=Eno1 PE=1 SV=3 - [ENOA_MOUSE]	117.075	42.63	11	19	22	36	3.32892e+08	434	47.1112	6.80029
A0A0J9YUE9	Dynamin-1 OS=Mus musculus GN=Dnm1 PE=1 SV=1 - [A0A0J9YUE9_MOUSE]	114.415	35.45	10	1	29	37	7.51716e+07	835	93.9742	6.63916
P39053-4	Isoform 4 of Dynamin-1 OS=Mus musculus GN=Dnm1 - [DYN1_MOUSE]	113.33	33.22	11	1	29	37	7.51716e+07	864	97.363	7.1665
Q9R0P9	Ubiquitin carboxyl-terminal hydrolase isozyme L1 OS=Mus musculus GN=Uchl1 PE=1 SV=1 - [UCHL1_MOUSE]	113.124	60.09	3	10	10	31	1.61248e+08	223	24.8224	5.23682
P09411	Phosphoglycerate kinase 1 OS=Mus musculus GN=Pgk1 PE=1 SV=4 - [PGK1_MOUSE]	113.061	36.21	4	15	15	35	85033659	417	44.522	7.89893
P50396	Rab GDP dissociation inhibitor alpha OS=Mus musculus GN=Gdi1 PE=1 SV=3 - [GDIA_MOUSE]	95.9707	34.45	4	12	15	30	1.25964e+08	447	50.4891	5.08447
Q9DBJ1	Phosphoglycerate mutase 1 OS=Mus musculus GN=Pgam1 PE=1 SV=3 - [PGAM1_MOUSE]	95.4494	57.09	3	14	14	28	8.84341e+07	254	28.8139	7.18115
P61982	14-3-3 protein gamma OS=Mus musculus GN=Ywhag PE=1 SV=2 - [1433G_MOUSE]	89.9925	49.8	4	8	15	31	4.08057e+08	247	28.2849	4.89404
P17183	Gamma-enolase OS=Mus musculus GN=Eno2 PE=1 SV=2 - [ENOG_MOUSE]	86.6673	34.1	13	10	13	26	3.71473e+08	434	47.267	5.10986
Q8BYI9	Tenascin-R OS=Mus musculus GN=Tnr PE=1 SV=2 - [TENR_MOUSE]	85.9155	19.96	3	19	19	24	6.81121e+07	1358	149.495	4.94482
P48758	Carbonyl reductase [NADPH] 1 OS=Mus musculus GN=Cbr1 PE=1 SV=3 - [CBR1_MOUSE]	85.5997	42.24	2	11	12	24	1.07436e+08	277	30.622	8.30908
P16125	L-lactate dehydrogenase B chain OS=Mus musculus GN=Ldhb PE=1 SV=2 - [LDHB_MOUSE]	84.3455	33.23	4	11	12	26	2.8411e+08	334	36.549	6.04932
P05063	Fructose-bisphosphate aldolase C OS=Mus musculus GN=Aldoc PE=1 SV=4 - [ALDOC_MOUSE]	84.1573	44.63	3	12	15	23	7.28036e+07	363	39.3702	7.12256
B2RQQ5	Microtubule-associated protein 1B OS=Mus musculus GN=Map1b PE=2 SV=1 - [B2RQQ5_MOUSE]	83.7707	15.3	7	23	24	25	6.54993e+06	2464	270.141	4.83057
Q61644	Protein kinase C and casein kinase substrate in neurons protein 1 OS=Mus musculus GN=Pacsin1 PE=1 SV=1 - [PACN1_MOUSE]	83.6586	47.85	2	19	19	26	3.35588e+07	441	50.5435	5.23682
P05064	Fructose-bisphosphate aldolase A OS=Mus musculus GN=Aldoa PE=1 SV=2 - [ALDOA_MOUSE]	81.6882	50.27	13	17	20	24	1.41252e+08	364	39.3313	8.08936
S4R1W1	Glyceraldehyde-3-phosphate dehydrogenase OS=Mus musculus GN=Gm3839 PE=1 SV=1 - [S4R1W1_MOUSE]	80.6624	27.93	9	1	6	28	1.4474e+09	333	35.7892	8.03076
P10649	Glutathione S-transferase Mu 1 OS=Mus musculus GN=Gstm1 PE=1 SV=2 - [GSTM1_MOUSE]	80.401	45.87	15	12	13	25	1.00802e+08	218	25.9531	7.94287
Q61316	Heat shock 70 kDa protein 4 OS=Mus musculus GN=Hspa4 PE=1 SV=1 - [HSP74_MOUSE]	80.2809	34.01	5	19	21	23	2.18897e+07	841	94.0733	5.23682
A0A0J9YVD2	Receptor-type tyrosine-protein phosphatase zeta OS=Mus musculus GN=Ptprz1 PE=1 SV=1 - [A0A0J9YVD2_MOUSE]	79.6695	12.97	6	16	16	26	2.03697e+08	1612	174.881	4.64014
Q80TJ1-4	Isoform 4 of Calcium-dependent secretion activator 1 OS=Mus musculus GN=Cadps - [CAPS1_MOUSE]	78.4648	20.06	6	1	18	23	1.05505e+07	1351	152.568	5.74463
D0VYV6	Erythrocyte protein band 4.1-like 3 isoform B OS=Mus musculus GN=Epb41l3 PE=2 SV=1 - [D0VYV6_MOUSE]	78.4513	28.65	9	1	20	24	1.32342e+07	911	101.356	5.32568
P0DP28	Calmodulin-3 OS=Mus musculus GN=Calm3 PE=1 SV=1 - [CALM3_MOUSE]	78.0026	37.58	6	6	6	24	2.76839e+08	149	16.8268	4.22119
O08539	Myc box-dependent-interacting protein 1 OS=Mus musculus GN=Bin1 PE=1 SV=1 - [BIN1_MOUSE]	77.6666	27.72	8	12	14	22	3.40835e+07	588	64.4302	5.03369
Q9WV92	Band 4.1-like protein 3 OS=Mus musculus GN=Epb41l3 PE=1 SV=1 - [E41L3_MOUSE]	77.1667	28.31	17	1	20	23	1.32342e+07	929	103.274	5.31299
Q9CQV8-2	Isoform Short of 14-3-3 protein beta/alpha OS=Mus musculus GN=Ywhab - [1433B_MOUSE]	77.0528	52.05	4	6	14	25	2.48279e+08	244	27.8368	4.83057
P70663	SPARC-like protein 1 OS=Mus musculus GN=Sparcl1 PE=1 SV=3 - [SPRL1_MOUSE]	76.8817	26.15	4	15	15	22	9.92474e+06	650	72.2428	4.60205
P68254-2	Isoform 2 of 14-3-3 protein theta OS=Mus musculus GN=Ywhaq - [1433T_MOUSE]	75.5989	43.21	5	10	16	24	2.38632e+08	243	27.6829	4.93213
P08226	Apolipoprotein E OS=Mus musculus GN=Apoe PE=1 SV=2 - [APOE_MOUSE]	74.7536	36.01	10	11	11	22	9.93766e+07	311	35.8444	5.68115
Q80TJ1-2	Isoform 2 of Calcium-dependent secretion activator 1 OS=Mus musculus GN=Cadps - [CAPS1_MOUSE]	74.7118	20.28	5	1	18	22	1.05505e+07	1361	153.906	5.85889
P52480-2	Isoform M1 of Pyruvate kinase PKM OS=Mus musculus GN=Pkm - [KPYM_MOUSE]	73.119	29.57	15	19	19	24	1.4212e+08	531	57.9479	7.13721
Q3THQ5	Uncharacterized protein OS=Mus musculus GN=Stip1 PE=2 SV=1 - [Q3THQ5_MOUSE]	72.815	35.36	2	19	19	24	2.33965e+07	543	62.4613	6.65381
Q6P9L9	Eef2 protein (Fragment) OS=Mus musculus GN=Eef2 PE=2 SV=1 - [Q6P9L9_MOUSE]	72.1403	24.2	28	19	19	25	2.22093e+07	843	93.495	6.82959
Q02053	Ubiquitin-like modifier-activating enzyme 1 OS=Mus musculus GN=Uba1 PE=1 SV=1 - [UBA1_MOUSE]	71.8123	18.9	3	17	17	23	4.50876e+07	1058	117.734	5.65576
P12960	Contactin-1 OS=Mus musculus GN=Cntn1 PE=1 SV=1 - [CNTN1_MOUSE]	71.351	18.43	1	17	17	21	3.12123e+07	1020	113.317	6.16357
P68510	14-3-3 protein eta OS=Mus musculus GN=Ywhah PE=1 SV=2 - [1433F_MOUSE]	70.0219	46.75	5	8	13	25	2.25769e+08	246	28.194	4.89404
Q3U4W8	Ubiquitinyl hydrolase 1 OS=Mus musculus GN=Usp5 PE=1 SV=1 - [Q3U4W8_MOUSE]	66.1395	21.44	4	15	15	20	5.06316e+07	835	93.2954	5.05908
P48722	Heat shock 70 kDa protein 4L OS=Mus musculus GN=Hspa4l PE=1 SV=2 - [HS74L_MOUSE]	65.4065	26.13	6	15	17	19	1.59412e+07	838	94.3225	5.74463
P14152	Malate dehydrogenase, cytoplasmic OS=Mus musculus GN=Mdh1 PE=1 SV=3 - [MDHC_MOUSE]	65.1208	31.74	2	8	8	20	2.78333e+08	334	36.4881	6.58057
Q3TZ32	Uncharacterized protein OS=Mus musculus GN=Aars PE=2 SV=1 - [Q3TZ32_MOUSE]	62.1512	19.42	6	17	17	20	1.39423e+07	968	106.793	5.66846
P63318	Protein kinase C gamma type OS=Mus musculus GN=Prkcg PE=1 SV=1 - [KPCG_MOUSE]	60.612	20.8	2	13	14	19	2.46361e+07	697	78.3071	7.45947
Q61699-2	Isoform HSP105-beta of Heat shock protein 105 kDa OS=Mus musculus GN=Hsph1 - [HS105_MOUSE]	59.1914	23.46	6	14	16	18	1.53173e+07	814	91.6392	5.74463
Q3TDI5	Peroxisome biogenesis factor 19, isoform CRA_e OS=Mus musculus GN=Pex19 PE=2 SV=1 - [Q3TDI5_MOUSE]	58.6327	49.83	3	12	12	16	1.73746e+07	299	32.7025	4.33545
Q3U4P3	Uncharacterized protein (Fragment) OS=Mus musculus GN=Dnm1l PE=2 SV=1 - [Q3U4P3_MOUSE]	58.4123	26.61	5	3	15	18	1.55332e+07	714	79.4386	7.04932
Q7TQF7	Amphiphysin OS=Mus musculus GN=Amph PE=1 SV=1 - [AMPH_MOUSE]	58.1649	27.99	9	13	15	18	3.96236e+07	686	74.9672	4.62744
P50516	V-type proton ATPase catalytic subunit A OS=Mus musculus GN=Atp6v1a PE=1 SV=2 - [VATA_MOUSE]	56.8437	22.04	5	10	10	17	2.34646e+07	617	68.2826	5.57959
P21107-2	Isoform 2 of Tropomyosin alpha-3 chain OS=Mus musculus GN=Tpm3 - [TPM3_MOUSE]	56.2994	47.98	26	1	13	17	1.34357e+07	248	29.0027	4.77979
Q9Z2H5-2	Isoform 2 of Band 4.1-like protein 1 OS=Mus musculus GN=Epb41l1 - [E41L1_MOUSE]	55.8661	19.15	11	12	12	15	1.29312e+07	867	96.7933	5.60498
P10637-2	Isoform Tau-A of Microtubule-associated protein tau OS=Mus musculus GN=Mapt - [TAU_MOUSE]	55.0953	43.49	7	2	13	18	4.681e+07	430	44.8657	8.26514
A0A0A0MQC7	Microtubule-associated protein OS=Mus musculus GN=Mapt PE=1 SV=1 - [A0A0A0MQC7_MOUSE]	55.0467	26.19	8	3	14	19	4.681e+07	733	76.2132	6.78564
Q91XH5	Sepiapterin reductase OS=Mus musculus GN=Spr PE=1 SV=1 - [Q91XH5_MOUSE]	53.675	49.62	4	11	11	15	2.43471e+07	262	27.9104	6.21436
D3Z6I8	Tropomyosin alpha-3 chain OS=Mus musculus GN=Tpm3 PE=1 SV=1 - [D3Z6I8_MOUSE]	53.18	51.82	26	2	14	17	1.34357e+07	247	28.7058	4.79248
P10126	Elongation factor 1-alpha 1 OS=Mus musculus GN=Eef1a1 PE=1 SV=3 - [EF1A1_MOUSE]	52.535	31.6	7	5	12	18	2.1898e+08	462	50.0821	9.01221
Q9QYR6	Microtubule-associated protein 1A OS=Mus musculus GN=Map1a PE=1 SV=2 - [MAP1A_MOUSE]	51.5451	7.6	3	14	15	16	5.60202e+06	2776	299.957	4.99561
Q6ZQ38	Cullin-associated NEDD8-dissociated protein 1 OS=Mus musculus GN=Cand1 PE=1 SV=2 - [CAND1_MOUSE]	50.5932	17.15	3	16	17	17	1.60164e+07	1230	136.245	5.78271
P40142	Transketolase OS=Mus musculus GN=Tkt PE=1 SV=1 - [TKT_MOUSE]	50.5065	25.52	4	13	13	17	3.27771e+07	623	67.5876	7.50342
D3Z7M9	Acidic leucine-rich nuclear phosphoprotein 32 family member A OS=Mus musculus GN=Anp32a PE=1 SV=1 - [D3Z7M9_MOUSE]	50.3871	34.33	5	7	11	18	2.93877e+08	233	26.8444	4.05615
E9PUD2	Dynamin-1-like protein OS=Mus musculus GN=Dnm1l PE=1 SV=1 - [E9PUD2_MOUSE]	49.9509	22.89	2	2	14	16	1.46157e+07	712	79.4829	7.07861
Q61781	Keratin, type I cytoskeletal 14 OS=Mus musculus GN=Krt14 PE=1 SV=2 - [K1C14_MOUSE]	49.2808	19.01	21	2	9	15	1.23893e+08	484	52.8339	5.17334
A2ALS5	Rap1 GTPase-activating protein 1 OS=Mus musculus GN=Rap1gap PE=1 SV=2 - [RPGP1_MOUSE]	49.1601	27.9	8	14	14	15	6.08531e+06	663	73.3874	5.87158
A0A0A6YW88	CaM kinase-like vesicle-associated protein OS=Mus musculus GN=Camkv PE=1 SV=1 - [A0A0A6YW88_MOUSE]	48.9384	25.62	4	12	12	14	1.49721e+07	484	51.6428	5.45264
O55042-2	Isoform 2 of Alpha-synuclein OS=Mus musculus GN=Snca - [SYUA_MOUSE]	48.7682	62.81	2	7	10	14	1.14865e+08	121	12.3376	9.20264
P63328	Serine/threonine-protein phosphatase 2B catalytic subunit alpha isoform OS=Mus musculus GN=Ppp3ca PE=1 SV=1 - [PP2BA_MOUSE]	47.7889	23.42	7	8	11	16	4.98479e+07	521	58.6063	5.85889
P17751	Triosephosphate isomerase OS=Mus musculus GN=Tpi1 PE=1 SV=4 - [TPIS_MOUSE]	47.5024	30.43	2	8	8	14	1.29421e+08	299	32.1713	5.74463
Q922U2	Keratin, type II cytoskeletal 5 OS=Mus musculus GN=Krt5 PE=1 SV=1 - [K2C5_MOUSE]	46.9012	16.21	15	7	12	16	5.21607e+07	580	61.7286	7.75244
Q3TFQ8	Alpha-1,4 glucan phosphorylase OS=Mus musculus GN=Pygb PE=2 SV=1 - [Q3TFQ8_MOUSE]	46.0683	17.32	10	6	12	14	1.90017e+07	843	96.6404	6.65381
Q9ERK4	Exportin-2 OS=Mus musculus GN=Cse1l PE=1 SV=1 - [XPO2_MOUSE]	46.05	14.52	5	13	13	14	1.3752e+07	971	110.384	5.77002
Q8BUT2	Uncharacterized protein OS=Mus musculus GN=Dnm3 PE=2 SV=1 - [Q8BUT2_MOUSE]	45.714	11.72	8	5	10	14	4.19853e+07	819	92.8052	8.22119
B2RTP7	Krt2 protein OS=Mus musculus GN=Krt2 PE=2 SV=1 - [B2RTP7_MOUSE]	45.7108	10.04	10	6	10	15	5.85966e+07	707	70.8798	8.06006
Q60829	Protein phosphatase 1 regulatory subunit 1B OS=Mus musculus GN=Ppp1r1b PE=1 SV=2 - [PPR1B_MOUSE]	45.2883	74.74	3	9	9	13	4.05127e+07	194	21.7673	4.65283
P19157	Glutathione S-transferase P 1 OS=Mus musculus GN=Gstp1 PE=1 SV=2 - [GSTP1_MOUSE]	44.9369	30.95	5	5	5	14	4.98431e+07	210	23.5941	7.86963
Q68FD5	Clathrin heavy chain 1 OS=Mus musculus GN=Cltc PE=1 SV=3 - [CLH1_MOUSE]	44.6612	10.15	10	13	13	14	1.02721e+07	1675	191.435	5.69385
P10637-5	Isoform Tau-D of Microtubule-associated protein tau OS=Mus musculus GN=Mapt - [TAU_MOUSE]	44.2484	34.68	8	1	10	15	4.681e+07	372	38.937	9.49561
Q9Z1B3-3	Isoform C of 1-phosphatidylinositol 4,5-bisphosphate phosphodiesterase beta-1 OS=Mus musculus GN=Plcb1 - [PLCB1_MOUSE]	43.9891	12.52	6	13	13	14	1.3891e+07	1198	136.223	6.34131
P62631	Elongation factor 1-alpha 2 OS=Mus musculus GN=Eef1a2 PE=1 SV=1 - [EF1A2_MOUSE]	43.9662	26.78	1	4	11	16	2.1898e+08	463	50.4223	9.02686
P02535-3	Isoform 3 of Keratin, type I cytoskeletal 10 OS=Mus musculus GN=Krt10 - [K1C10_MOUSE]	43.846	14.72	19	5	7	15	2.17039e+08	462	49.4709	5.021
P06837	Neuromodulin OS=Mus musculus GN=Gap43 PE=1 SV=1 - [NEUM_MOUSE]	43.5879	56.83	1	9	9	12	4.70027e+06	227	23.6183	4.729
G3UVV4	Hexokinase 1, isoform CRA_f OS=Mus musculus GN=Hk1 PE=1 SV=1 - [G3UVV4_MOUSE]	43.2955	15.27	14	11	11	13	1.20462e+07	917	101.808	6.66846
O08599	Syntaxin-binding protein 1 OS=Mus musculus GN=Stxbp1 PE=1 SV=2 - [STXB1_MOUSE]	43.2154	22.56	3	12	12	14	8.98583e+06	594	67.5259	6.96143
Q8BGR3	Calcium/calmodulin-dependent protein kinase IV OS=Mus musculus GN=Camk4 PE=1 SV=1 - [Q8BGR3_MOUSE]	42.9898	28.36	3	1	10	13	2.6753e+07	469	52.5093	4.90674
P07724	Serum albumin OS=Mus musculus GN=Alb PE=1 SV=3 - [ALBU_MOUSE]	42.9204	24.34	2	12	12	14	1.87169e+07	608	68.6477	6.07471
Q8C845	EF-hand domain-containing protein D2 OS=Mus musculus GN=Efhd2 PE=1 SV=1 - [Q8C845_MOUSE]	42.4528	37.08	3	11	11	13	7.66778e+06	240	26.7836	5.13525
P31938	Dual specificity mitogen-activated protein kinase kinase 1 OS=Mus musculus GN=Map2k1 PE=1 SV=2 - [MP2K1_MOUSE]	41.9716	21.63	7	6	10	14	2.17868e+07	393	43.4464	6.69775
Q91ZZ3	Beta-synuclein OS=Mus musculus GN=Sncb PE=1 SV=1 - [SYUB_MOUSE]	41.9294	54.14	2	5	8	13	1.67132e+08	133	14.0429	4.37354
P28658	Ataxin-10 OS=Mus musculus GN=Atxn10 PE=1 SV=2 - [ATX10_MOUSE]	41.9266	31.16	4	13	13	13	2.21387e+07	475	53.6725	5.24951
E9Q912	RAP1, GTP-GDP dissociation stimulator 1 OS=Mus musculus GN=Rap1gds1 PE=1 SV=1 - [E9Q912_MOUSE]	41.755	17.96	10	1	9	12	2.03454e+07	607	66.0343	5.35107
Q9D394	Protein RUFY3 OS=Mus musculus GN=Rufy3 PE=1 SV=1 - [RUFY3_MOUSE]	41.7403	27.51	14	12	12	14	1.67907e+07	469	52.9732	5.49072
A0A1L1SST0	Peptidyl-prolyl cis-trans isomerase OS=Mus musculus GN=Ppia PE=1 SV=1 - [A0A1L1SST0_MOUSE]	41.4509	32.69	13	8	8	14	1.29121e+08	156	17.0366	9.26123
Q76MZ3	Serine/threonine-protein phosphatase 2A 65 kDa regulatory subunit A alpha isoform OS=Mus musculus GN=Ppp2r1a PE=1 SV=3 - [2AAA_MOUSE]	41.3309	21.22	14	11	11	14	2.20732e+07	589	65.2809	5.10986
P08414	Calcium/calmodulin-dependent protein kinase type IV OS=Mus musculus GN=Camk4 PE=1 SV=2 - [KCC4_MOUSE]	41.1538	25.59	3	1	10	13	2.6753e+07	469	52.5944	4.93213
P62761	Visinin-like protein 1 OS=Mus musculus GN=Vsnl1 PE=1 SV=2 - [VISL1_MOUSE]	40.531	38.74	3	8	9	13	2.46781e+07	191	22.128	5.14795
Q99JX6	Annexin OS=Mus musculus GN=Anxa6 PE=2 SV=1 - [Q99JX6_MOUSE]	40.212	21.44	8	11	11	13	6.84511e+06	667	75.213	5.50342
Q4KMM3-2	Isoform 2 of Oxidation resistance protein 1 OS=Mus musculus GN=Oxr1 - [OXR1_MOUSE]	39.5932	17.99	7	12	12	12	8.54428e+06	778	86.1864	5.03369
Q9Z0E0	Neurochondrin OS=Mus musculus GN=Ncdn PE=1 SV=1 - [NCDN_MOUSE]	39.3125	17.97	2	10	10	13	3.98969e+07	729	78.8447	5.5415
P68404	Protein kinase C beta type OS=Mus musculus GN=Prkcb PE=1 SV=4 - [KPCB_MOUSE]	38.8341	13.11	12	4	9	13	1.08844e+07	671	76.701	7.00537
Q3TA69	Uncharacterized protein OS=Mus musculus GN=Rap1gds1 PE=2 SV=1 - [Q3TA69_MOUSE]	38.7503	17.96	3	1	9	11	2.03454e+07	607	66.0333	5.40186
P08228	Superoxide dismutase [Cu-Zn] OS=Mus musculus GN=Sod1 PE=1 SV=2 - [SODC_MOUSE]	38.5294	50	2	9	9	11	1.97826e+07	154	15.9328	6.50732
Q8C550	Uncharacterized protein OS=Mus musculus GN=Nol3 PE=2 SV=1 - [Q8C550_MOUSE]	38.5004	41.36	3	6	6	10	8.4362e+07	220	24.5844	4.06885
Q61282	Aggrecan core protein OS=Mus musculus GN=Acan PE=1 SV=2 - [PGCA_MOUSE]	38.4389	7.27	2	12	12	13	6.11891e+06	2132	221.805	4.29736
Q8CCT4	Transcription elongation factor A protein-like 5 OS=Mus musculus GN=Tceal5 PE=1 SV=1 - [TCAL5_MOUSE]	38.3877	31.5	3	5	8	12	2.52807e+07	200	22.0247	6.20166
Q8K0U4	Heat shock 70 kDa protein 12A OS=Mus musculus GN=Hspa12a PE=1 SV=1 - [HS12A_MOUSE]	38.3558	16.44	3	11	11	13	1.13274e+07	675	74.8245	6.771
Q8C605	ATP-dependent 6-phosphofructokinase OS=Mus musculus GN=Pfkp PE=1 SV=1 - [Q8C605_MOUSE]	38.0837	14.03	8	9	9	11	9.93307e+06	784	85.4923	6.88818
O88935-1	Isoform Ib of Synapsin-1 OS=Mus musculus GN=Syn1 - [SYN1_MOUSE]	38.0187	25.97	3	8	8	10	1.49456e+07	670	69.9915	9.83252
P70296	Phosphatidylethanolamine-binding protein 1 OS=Mus musculus GN=Pebp1 PE=1 SV=3 - [PEBP1_MOUSE]	37.8333	62.57	4	8	8	12	1.15442e+08	187	20.8173	5.40186
P12658	Calbindin OS=Mus musculus GN=Calb1 PE=1 SV=2 - [CALB1_MOUSE]	37.607	26.82	3	8	8	12	2.00691e+07	261	29.9751	4.83057
Q8BKC5	Importin-5 OS=Mus musculus GN=Ipo5 PE=1 SV=3 - [IPO5_MOUSE]	37.411	10.3	6	8	8	11	6.13829e+06	1097	123.511	4.93213
Q8C2D1	Uncharacterized protein OS=Mus musculus GN=Hars PE=2 SV=1 - [Q8C2D1_MOUSE]	37.3788	29.27	10	13	13	14	1.21856e+07	509	57.3661	5.84619
Q3TT92	Dihydropyrimidinase-related protein 3 OS=Mus musculus GN=Dpysl3 PE=1 SV=1 - [Q3TT92_MOUSE]	37.0023	16.9	7	5	8	10	3.22306e+07	568	61.741	6.49365
P06745	Glucose-6-phosphate isomerase OS=Mus musculus GN=Gpi PE=1 SV=4 - [G6PI_MOUSE]	36.9939	24.19	5	5	12	13	3.07098e+07	558	62.7272	8.1333
Q80T68	MKIAA3005 protein (Fragment) OS=Mus musculus GN=Myh10 PE=2 SV=1 - [Q80T68_MOUSE]	36.9221	7.97	14	10	11	11	3.03776e+06	1833	212.352	5.5542
Q9WVE8	Protein kinase C and casein kinase substrate in neurons protein 2 OS=Mus musculus GN=Pacsin2 PE=1 SV=1 - [PACN2_MOUSE]	36.8273	19.75	3	8	8	11	3.88084e+06	486	55.7982	5.19873
P63011	Ras-related protein Rab-3A OS=Mus musculus GN=Rab3a PE=1 SV=1 - [RAB3A_MOUSE]	36.6768	35.91	39	4	7	11	3.22372e+07	220	24.9541	5.03369
P04104	Keratin, type II cytoskeletal 1 OS=Mus musculus GN=Krt1 PE=1 SV=4 - [K2C1_MOUSE]	36.6666	5.18	5	3	5	11	2.06152e+08	637	65.5653	8.14795
Q61553	Fascin OS=Mus musculus GN=Fscn1 PE=1 SV=4 - [FSCN1_MOUSE]	36.595	28.4	3	11	11	12	1.79404e+07	493	54.4739	6.88818
A0A1B0GSR9	L-lactate dehydrogenase OS=Mus musculus GN=Ldha PE=1 SV=1 - [A0A1B0GSR9_MOUSE]	36.5173	30.79	22	9	10	13	1.97641e+08	315	34.5773	8.55811
Q6IFX2	Keratin, type I cytoskeletal 42 OS=Mus musculus GN=Krt42 PE=1 SV=1 - [K1C42_MOUSE]	36.3072	20.35	17	4	10	11	3.5781e+07	452	50.1019	5.16064
Q8BHN3	Neutral alpha-glucosidase AB OS=Mus musculus GN=Ganab PE=1 SV=1 - [GANAB_MOUSE]	35.9935	13.35	4	10	10	11	5.56549e+06	944	106.844	6.06201
Q9QYG0-2	Isoform 2 of Protein NDRG2 OS=Mus musculus GN=Ndrg2 - [NDRG2_MOUSE]	35.7455	23.53	4	5	5	10	2.03363e+07	357	39.2554	5.63037
Q9Z2K1	Keratin, type I cytoskeletal 16 OS=Mus musculus GN=Krt16 PE=1 SV=3 - [K1C16_MOUSE]	35.0739	13.01	22	3	7	12	1.23251e+08	469	51.5743	5.19873
Q3TXY0	Uncharacterized protein (Fragment) OS=Mus musculus GN=Crmp1 PE=2 SV=1 - [Q3TXY0_MOUSE]	35.0506	17.82	5	5	7	10	2.79774e+07	651	70.2014	6.59521
Q11011	Puromycin-sensitive aminopeptidase OS=Mus musculus GN=Npepps PE=1 SV=2 - [PSA_MOUSE]	34.8373	14.24	6	12	12	12	1.74283e+07	920	103.26	5.89697
Q3UF82	Mitogen-activated protein kinase OS=Mus musculus GN=Mapk1 PE=2 SV=1 - [Q3UF82_MOUSE]	34.7918	30.11	36	7	11	13	2.28474e+07	352	40.6268	6.84424
Q8BJU0	Small glutamine-rich tetratricopeptide repeat-containing protein alpha OS=Mus musculus GN=Sgta PE=1 SV=2 - [SGTA_MOUSE]	34.7636	32.7	4	10	10	12	2.14747e+07	315	34.3009	5.05908
P08113	Endoplasmin OS=Mus musculus GN=Hsp90b1 PE=1 SV=2 - [ENPL_MOUSE]	34.4115	14.21	8	9	11	12	4.6506e+07	802	92.4183	4.81787
O08529	Calpain-2 catalytic subunit OS=Mus musculus GN=Capn2 PE=1 SV=4 - [CAN2_MOUSE]	34.0714	12.43	5	8	8	10	7.33302e+06	700	79.8218	4.95752
Q80TL0	Protein phosphatase 1E OS=Mus musculus GN=Ppm1e PE=1 SV=2 - [PPM1E_MOUSE]	34.0477	17.62	1	7	7	10	1.09579e+07	749	83.3666	4.97021
P55264-2	Isoform Short of Adenosine kinase OS=Mus musculus GN=Adk - [ADK_MOUSE]	34.0097	23.77	6	8	8	11	7.29911e+06	345	38.4275	6.03662
Q3T992	Uncharacterized protein OS=Mus musculus GN=Ubqln1 PE=2 SV=1 - [Q3T992_MOUSE]	33.8524	15.34	6	3	5	11	1.27235e+07	554	58.5686	4.98291
Q61704	Inter-alpha-trypsin inhibitor heavy chain H3 OS=Mus musculus GN=Itih3 PE=1 SV=3 - [ITIH3_MOUSE]	33.4766	12.94	1	9	9	12	1.36039e+07	889	99.2957	6.04932
Q7TQI3	Ubiquitin thioesterase OTUB1 OS=Mus musculus GN=Otub1 PE=1 SV=2 - [OTUB1_MOUSE]	33.3439	36.9	3	7	7	10	2.79879e+07	271	31.2504	4.94482
A2A813	Protein/nucleic acid deglycase DJ-1 OS=Mus musculus GN=Park7 PE=1 SV=1 - [A2A813_MOUSE]	33.0094	45.71	6	8	8	12	2.59805e+07	175	18.4625	6.53662
P16054	Protein kinase C epsilon type OS=Mus musculus GN=Prkce PE=1 SV=1 - [KPCE_MOUSE]	32.6579	13.84	10	8	9	11	7.52481e+06	737	83.507	7.03467
Q61598-2	Isoform 2 of Rab GDP dissociation inhibitor beta OS=Mus musculus GN=Gdi2 - [GDIB_MOUSE]	32.4053	22.74	9	5	8	11	3.1755e+07	409	46.6279	6.90283
A0A0A6YY91	Neural cell adhesion molecule 1 (Fragment) OS=Mus musculus GN=Ncam1 PE=1 SV=1 - [A0A0A6YY91_MOUSE]	32.4039	11.2	3	1	8	10	5.63893e+06	1089	116.295	4.83057
E9Q453	Tropomyosin alpha-1 chain OS=Mus musculus GN=Tpm1 PE=1 SV=1 - [E9Q453_MOUSE]	32.3598	33.06	27	2	8	10	1.39971e+07	245	28.4656	4.77979
Q62418-3	Isoform 3 of Drebrin-like protein OS=Mus musculus GN=Dbnl - [DBNL_MOUSE]	32.3321	23.61	3	8	8	9	9.45857e+06	432	48.3115	4.91943
D3Z6W1	Microtubule-associated protein 6 OS=Mus musculus GN=Map6 PE=1 SV=1 - [D3Z6W1_MOUSE]	31.5692	30.84	5	7	7	8	3.61867e+06	509	54.6783	9.42236
Q91XV3	Brain acid soluble protein 1 OS=Mus musculus GN=Basp1 PE=1 SV=3 - [BASP1_MOUSE]	31.3176	57.96	1	8	8	9	4.62365e+06	226	22.0736	4.51318
Q9Z1Z0	General vesicular transport factor p115 OS=Mus musculus GN=Uso1 PE=1 SV=2 - [USO1_MOUSE]	31.2077	12.1	5	8	8	10	5.54328e+06	959	106.917	4.93213
Q8BP47	Asparagine--tRNA ligase, cytoplasmic OS=Mus musculus GN=Nars PE=1 SV=2 - [SYNC_MOUSE]	31.0867	19.14	1	9	9	10	1.08413e+07	559	64.238	5.85889
Q9QXV0	ProSAAS OS=Mus musculus GN=Pcsk1n PE=1 SV=2 - [PCSK1_MOUSE]	31.0213	30.62	1	7	7	9	7.56213e+06	258	27.2537	5.84619
Q3KQQ1	Nsfl1c protein (Fragment) OS=Mus musculus GN=Nsfl1c PE=2 SV=1 - [Q3KQQ1_MOUSE]	31.0101	27.64	5	8	8	10	9.15935e+06	369	40.5703	5.14795
P47857	ATP-dependent 6-phosphofructokinase, muscle type OS=Mus musculus GN=Pfkm PE=1 SV=3 - [PFKAM_MOUSE]	30.8911	13.46	5	8	8	9	6.6417e+06	780	85.2146	8.00146
Q61414	Keratin, type I cytoskeletal 15 OS=Mus musculus GN=Krt15 PE=1 SV=2 - [K1C15_MOUSE]	30.6858	9.96	21	1	6	11	1.31343e+08	452	49.1071	4.85596
Q9WUB3	Glycogen phosphorylase, muscle form OS=Mus musculus GN=Pygm PE=1 SV=3 - [PYGM_MOUSE]	30.6591	12.35	6	3	9	10	1.52452e+07	842	97.2247	7.10791
O54983	Ketimine reductase mu-crystallin OS=Mus musculus GN=Crym PE=1 SV=1 - [CRYM_MOUSE]	30.5685	20.77	1	8	8	10	3.32941e+07	313	33.5021	5.66846
Q01065	Calcium/calmodulin-dependent 3',5'-cyclic nucleotide phosphodiesterase 1B OS=Mus musculus GN=Pde1b PE=1 SV=2 - [PDE1B_MOUSE]	30.5109	21.5	3	8	8	9	2.2322e+07	535	61.1867	5.71924
Q9QUP5	Hyaluronan and proteoglycan link protein 1 OS=Mus musculus GN=Hapln1 PE=1 SV=1 - [HPLN1_MOUSE]	30.2063	32.87	1	10	10	10	1.11044e+08	356	40.4522	7.79639
P49443	Protein phosphatase 1A OS=Mus musculus GN=Ppm1a PE=1 SV=1 - [PPM1A_MOUSE]	30.011	26.7	5	6	8	10	1.20586e+07	382	42.4057	5.36377
P05201	Aspartate aminotransferase, cytoplasmic OS=Mus musculus GN=Got1 PE=1 SV=3 - [AATC_MOUSE]	29.4874	26.63	2	10	10	10	9.83471e+07	413	46.2185	7.13721
Q5RJV4	Phosphoglucomutase 2 OS=Mus musculus GN=Pgm2 PE=2 SV=1 - [Q5RJV4_MOUSE]	29.4486	22.78	7	10	10	10	7.88632e+06	562	61.3456	6.56592
P27546-3	Isoform 3 of Microtubule-associated protein 4 OS=Mus musculus GN=Map4 - [MAP4_MOUSE]	29.4248	10.96	14	6	6	9	3.6216e+06	1086	113.586	4.90674
A0A1Y7VMK3	Hippocalcin-like protein 1 (Fragment) OS=Mus musculus GN=Hpcal1 PE=1 SV=1 - [A0A1Y7VMK3_MOUSE]	29.3679	32.14	5	1	6	10	2.66991e+07	168	19.6486	5.31299
E9Q589	Neural cell adhesion molecule 1 OS=Mus musculus GN=Ncam1 PE=1 SV=1 - [E9Q589_MOUSE]	29.1493	16	8	1	8	9	5.63893e+06	725	80.3082	4.91943
Q3UHJ0	AP2-associated protein kinase 1 OS=Mus musculus GN=Aak1 PE=1 SV=2 - [AAK1_MOUSE]	28.7606	18.77	3	9	9	9	4.12153e+06	959	103.282	6.69775
A2A6G7	LIM and SH3 domain protein 1 (Fragment) OS=Mus musculus GN=Lasp1 PE=1 SV=8 - [A2A6G7_MOUSE]	28.708	63.64	10	9	9	10	1.22852e+07	99	11.6468	9.27588
Q9JI90	E3 ubiquitin-protein ligase RNF14 OS=Mus musculus GN=Rnf14 PE=1 SV=2 - [RNF14_MOUSE]	28.66	19.38	3	7	7	8	5.84199e+06	485	54.8901	4.70361
A0A140T8J4	Heme-binding protein 1 OS=Mus musculus GN=Hebp1 PE=1 SV=1 - [A0A140T8J4_MOUSE]	28.5499	34.21	2	5	5	8	2.87959e+07	190	21.0393	5.26221
Q3TJB4	Uncharacterized protein OS=Mus musculus GN=Sh3gl1 PE=2 SV=1 - [Q3TJB4_MOUSE]	28.4843	17.66	3	2	7	10	2.51339e+08	368	41.5232	5.71924
Q3TCL2	Uncharacterized protein (Fragment) OS=Mus musculus GN=Akr1b3 PE=2 SV=1 - [Q3TCL2_MOUSE]	28.4541	31.29	18	11	11	11	2.79944e+07	310	35.0291	7.43018
Q3UWP8	Uncharacterized protein (Fragment) OS=Mus musculus GN=Calr PE=2 SV=1 - [Q3UWP8_MOUSE]	28.4172	20.11	2	6	6	9	6.51691e+06	368	42.1696	4.7417
Q8VDD5	Myosin-9 OS=Mus musculus GN=Myh9 PE=1 SV=4 - [MYH9_MOUSE]	28.2358	5.31	10	7	8	8	1.35749e+06	1960	226.232	5.65576
A2A7R5	Neuron-specific calcium-binding protein hippocalcin (Fragment) OS=Mus musculus GN=Hpca PE=1 SV=1 - [A2A7R5_MOUSE]	28.0637	33.54	7	1	6	9	2.66991e+07	161	18.9532	4.89404
Q8C078	Calcium/calmodulin-dependent protein kinase kinase 2 OS=Mus musculus GN=Camkk2 PE=1 SV=2 - [KKCC2_MOUSE]	27.9525	20.75	9	9	9	9	3.93653e+06	588	64.5765	5.89697
A2AEC2	Transcription elongation factor A protein-like 3 (Fragment) OS=Mus musculus GN=Tceal3 PE=1 SV=1 - [A2AEC2_MOUSE]	27.7429	43.75	4	3	6	9	3.16754e+07	176	19.9136	5.04639
Q61753	D-3-phosphoglycerate dehydrogenase OS=Mus musculus GN=Phgdh PE=1 SV=3 - [SERA_MOUSE]	27.7239	15.01	3	7	7	8	1.19678e+07	533	56.5491	6.53662
Q4VA93	Protein kinase C OS=Mus musculus GN=Prkca PE=1 SV=1 - [Q4VA93_MOUSE]	27.4973	11.46	12	1	7	9	8.4896e+06	672	76.7742	7.04932
Q3TE06	Uncharacterized protein (Fragment) OS=Mus musculus GN=Wdr1 PE=2 SV=1 - [Q3TE06_MOUSE]	27.2739	20	8	9	9	9	8.80175e+06	580	63.3805	6.7417
A0A0A1HAM8	80K protein OS=Mus musculus GN=Marcks PE=2 SV=1 - [A0A0A1HAM8_MOUSE]	27.2017	29.13	3	5	5	8	1.11256e+07	309	29.7038	4.33545
Q8BNA5	Uncharacterized protein OS=Mus musculus GN=Cttn PE=2 SV=1 - [Q8BNA5_MOUSE]	27.1529	21.02	3	10	10	10	7.02905e+06	509	57.0815	5.32568
A0A1W2P7Y9	Neuronal cell adhesion molecule OS=Mus musculus GN=Nrcam PE=1 SV=1 - [A0A1W2P7Y9_MOUSE]	26.9327	10.93	8	7	7	8	5.55516e+06	1134	125.434	6.37939
Q3UIH7	Uncharacterized protein OS=Mus musculus GN=Rabggta PE=2 SV=1 - [Q3UIH7_MOUSE]	26.8925	16.23	4	9	9	10	1.31909e+07	567	65.0171	5.88428
Q8BNW9	Kelch repeat and BTB domain-containing protein 11 OS=Mus musculus GN=Kbtbd11 PE=1 SV=3 - [KBTBB_MOUSE]	26.6556	14.38	1	7	7	8	3.46944e+06	633	67.9036	5.38916
D3YWR7	Dihydropteridine reductase OS=Mus musculus GN=Qdpr PE=1 SV=1 - [D3YWR7_MOUSE]	26.6104	38.62	6	5	5	7	1.45532e+07	189	19.9949	6.91748
Q9QZM0	Ubiquilin-2 OS=Mus musculus GN=Ubqln2 PE=1 SV=2 - [UBQL2_MOUSE]	26.609	8.78	2	2	4	9	1.13713e+07	638	67.3083	5.22412
J3QNU1	Arginyl-tRNA--protein transferase 1 OS=Mus musculus GN=Ate1 PE=1 SV=1 - [J3QNU1_MOUSE]	26.2901	16.9	9	7	7	8	5.49438e+06	509	58.1836	7.25439
O70161-2	Isoform 2 of Phosphatidylinositol 4-phosphate 5-kinase type-1 gamma OS=Mus musculus GN=Pip5k1c - [PI51C_MOUSE]	26.0174	14.04	7	8	8	8	7.77305e+06	627	69.1556	6.354
E0CZ78	Serine/threonine-protein phosphatase OS=Mus musculus GN=Ppp3cb PE=1 SV=1 - [E0CZ78_MOUSE]	25.9379	18.32	9	4	7	9	2.20047e+07	524	59.0365	5.90967
Q9CY64	Biliverdin reductase A OS=Mus musculus GN=Blvra PE=1 SV=1 - [BIEA_MOUSE]	25.846	27.8	5	8	8	9	8.178e+06	295	33.5035	7.02002
B2RXT5	Glucose-6-phosphate isomerase OS=Mus musculus GN=Gpi1 PE=2 SV=1 - [B2RXT5_MOUSE]	25.6766	28.2	1	1	8	9	3.07098e+07	344	38.2586	8.48486
Q8K0S0	Phytanoyl-CoA hydroxylase-interacting protein OS=Mus musculus GN=Phyhip PE=1 SV=1 - [PHYIP_MOUSE]	25.3565	19.7	2	5	6	9	2.36076e+07	330	37.5305	7.00537
Q9CZC8	Secernin-1 OS=Mus musculus GN=Scrn1 PE=1 SV=1 - [SCRN1_MOUSE]	25.3257	19.32	4	7	7	9	2.5734e+07	414	46.2966	4.79248
Q5BKS2	Protein phosphatase 1B, magnesium dependent, beta isoform OS=Mus musculus GN=Ppm1b PE=2 SV=1 - [Q5BKS2_MOUSE]	25.2509	24.37	9	5	7	7	1.00199e+07	476	51.991	5.10986
Q3TJF2	Obg-like ATPase 1 OS=Mus musculus GN=Ola1 PE=2 SV=1 - [Q3TJF2_MOUSE]	25.0889	19.7	5	8	8	9	2.39295e+07	396	44.7593	7.51807
Q9QYF9	Protein NDRG3 OS=Mus musculus GN=Ndrg3 PE=1 SV=1 - [NDRG3_MOUSE]	24.9458	20.53	3	5	5	7	5.93437e+06	375	41.5285	5.24951
Q9QZ08	N-acetyl-D-glucosamine kinase OS=Mus musculus GN=Nagk PE=1 SV=3 - [NAGK_MOUSE]	24.9155	28.57	3	8	8	9	2.3917e+07	343	37.2448	5.73193
Q62059-4	Isoform V3 of Versican core protein OS=Mus musculus GN=Vcan - [CSPG2_MOUSE]	24.6146	13.91	18	7	7	7	7.77179e+06	654	74.1282	6.84424
P10630	Eukaryotic initiation factor 4A-II OS=Mus musculus GN=Eif4a2 PE=1 SV=2 - [IF4A2_MOUSE]	24.5964	22.11	13	2	8	8	1.30479e+07	407	46.3728	5.47803
P62814	V-type proton ATPase subunit B, brain isoform OS=Mus musculus GN=Atp6v1b2 PE=1 SV=1 - [VATB2_MOUSE]	24.4949	17.22	8	8	8	8	1.47499e+07	511	56.5149	5.80811
Q8C0M9	Isoaspartyl peptidase/L-asparaginase OS=Mus musculus GN=Asrgl1 PE=1 SV=1 - [ASGL1_MOUSE]	24.2212	28.83	1	6	6	7	1.34518e+07	326	33.9284	7.6499
Q3TA40	RIKEN cDNA 6430548M08 gene OS=Mus musculus GN=6430548M08Rik PE=1 SV=1 - [Q3TA40_MOUSE]	24.086	21.66	4	8	8	8	7.44845e+06	397	45.1897	5.07178
O55091	Protein IMPACT OS=Mus musculus GN=Impact PE=1 SV=2 - [IMPCT_MOUSE]	23.9062	26.1	1	5	5	7	8.47626e+06	318	36.2532	5.04639
Q8BTY3	Uncharacterized protein OS=Mus musculus GN=Ppa1 PE=2 SV=1 - [Q8BTY3_MOUSE]	23.7705	27.78	3	8	8	8	9.4753e+06	288	32.5442	6.12549
Q8BHE3	Caytaxin OS=Mus musculus GN=Atcay PE=1 SV=1 - [ATCAY_MOUSE]	23.619	24.73	1	5	5	8	1.08009e+07	372	42.1519	4.67822
Q5SVG5	AP complex subunit beta OS=Mus musculus GN=Ap1b1 PE=1 SV=1 - [Q5SVG5_MOUSE]	23.595	10.15	9	3	8	8	5.50772e+06	916	101.128	5.22412
P49615	Cyclin-dependent-like kinase 5 OS=Mus musculus GN=Cdk5 PE=1 SV=1 - [CDK5_MOUSE]	23.3037	24.32	2	6	6	8	1.80415e+07	292	33.2672	7.66455
P61979-3	Isoform 3 of Heterogeneous nuclear ribonucleoprotein K OS=Mus musculus GN=Hnrnpk - [HNRPK_MOUSE]	23.3002	20.5	23	7	7	7	1.08365e+07	439	48.4802	5.92236
E0CXN5	Glycerol-3-phosphate dehydrogenase [NAD(+)] OS=Mus musculus GN=Gpd1 PE=1 SV=1 - [E0CXN5_MOUSE]	23.1685	22.09	2	6	6	7	7.72953e+06	326	35.2081	7.59131
Q01853	Transitional endoplasmic reticulum ATPase OS=Mus musculus GN=Vcp PE=1 SV=4 - [TERA_MOUSE]	23.1027	12.03	16	7	7	7	6.11263e+06	806	89.2657	5.26221
Q05816	Fatty acid-binding protein, epidermal OS=Mus musculus GN=Fabp5 PE=1 SV=3 - [FABP5_MOUSE]	23.0626	41.48	2	5	5	6	5.15056e+06	135	15.1274	6.53662
Q9Z1N5	Spliceosome RNA helicase Ddx39b OS=Mus musculus GN=Ddx39b PE=1 SV=1 - [DX39B_MOUSE]	22.9996	21.5	13	8	8	8	6.03055e+06	428	49.004	5.66846
Q4FZL1	Eif4a1 protein (Fragment) OS=Mus musculus GN=Eif4a1 PE=2 SV=1 - [Q4FZL1_MOUSE]	22.8828	21.98	17	2	8	8	1.21855e+07	405	45.9935	5.47803
Q9R111	Guanine deaminase OS=Mus musculus GN=Gda PE=1 SV=1 - [GUAD_MOUSE]	22.8556	16.3	6	7	7	7	1.45832e+07	454	50.9807	5.52881
A2AWI7	Endophilin-B2 OS=Mus musculus GN=Sh3glb2 PE=1 SV=1 - [A2AWI7_MOUSE]	22.8358	21.04	8	9	9	9	1.3009e+07	404	44.88	5.57959
P61205	ADP-ribosylation factor 3 OS=Mus musculus GN=Arf3 PE=2 SV=2 - [ARF3_MOUSE]	22.8137	28.18	8	4	5	9	3.14631e+07	181	20.5877	7.43018
Q50HX3	RAB14 protein variant OS=Mus musculus GN=Rab14 PE=2 SV=1 - [Q50HX3_MOUSE]	22.7084	32.49	36	4	5	7	1.68535e+07	197	21.875	5.63037
Q61548-3	Isoform 3 of Clathrin coat assembly protein AP180 OS=Mus musculus GN=Snap91 - [AP180_MOUSE]	22.6195	9.1	13	6	7	8	2.88854e+06	868	88.7731	4.90674
P63005	Platelet-activating factor acetylhydrolase IB subunit alpha OS=Mus musculus GN=Pafah1b1 PE=1 SV=2 - [LIS1_MOUSE]	22.2765	20.98	8	7	7	7	6.05321e+06	410	46.6401	7.37158
Q3TL58	Uncharacterized protein OS=Mus musculus GN=Skp1a PE=2 SV=1 - [Q3TL58_MOUSE]	22.2695	20.86	3	4	4	6	1.90764e+07	163	18.6593	4.57666
D3YYK8	Microtubule-associated protein RP/EB family member 2 (Fragment) OS=Mus musculus GN=Mapre2 PE=1 SV=1 - [D3YYK8_MOUSE]	22.2128	33.85	5	5	5	6	1.59434e+07	260	29.4067	6.44287
P24527	Leukotriene A-4 hydrolase OS=Mus musculus GN=Lta4h PE=1 SV=4 - [LKHA4_MOUSE]	22.1031	12.27	1	6	6	7	5.25409e+06	611	69.0071	6.41748
Q8K183	Pyridoxal kinase OS=Mus musculus GN=Pdxk PE=1 SV=1 - [PDXK_MOUSE]	21.9546	16.03	1	4	4	7	5.44862e+07	312	34.9927	6.29053
Q9R0Y5	Adenylate kinase isoenzyme 1 OS=Mus musculus GN=Ak1 PE=1 SV=1 - [KAD1_MOUSE]	21.8899	25.26	4	6	6	7	1.53866e+07	194	21.5261	5.80811
Q91WQ3	Tyrosine--tRNA ligase, cytoplasmic OS=Mus musculus GN=Yars PE=1 SV=3 - [SYYC_MOUSE]	21.7405	16.29	3	8	8	8	3.90101e+06	528	59.0681	7.00537
P47199	Quinone oxidoreductase OS=Mus musculus GN=Cryz PE=1 SV=1 - [QOR_MOUSE]	21.7151	19.03	10	4	4	6	3.60209e+06	331	35.2464	8.07471
O70481	E3 ubiquitin-protein ligase UBR1 OS=Mus musculus GN=Ubr1 PE=1 SV=2 - [UBR1_MOUSE]	21.669	5.24	5	7	7	7	2.82287e+06	1757	200.11	6.04932
Q9EPJ9-2	Isoform 2 of ADP-ribosylation factor GTPase-activating protein 1 OS=Mus musculus GN=Arfgap1 - [ARFG1_MOUSE]	21.5973	20.15	8	6	6	6	3.79235e+06	392	42.9302	5.5415
F8WJK8	Hsc70-interacting protein OS=Mus musculus GN=St13 PE=1 SV=1 - [F8WJK8_MOUSE]	21.4492	13.81	8	5	5	6	1.13039e+07	362	40.513	5.30029
E9Q197	Glyoxalase domain-containing protein 4 OS=Mus musculus GN=Glod4 PE=1 SV=1 - [E9Q197_MOUSE]	21.3633	28.67	9	7	7	8	1.35542e+07	279	31.1875	5.32568
Q99PT1	Rho GDP-dissociation inhibitor 1 OS=Mus musculus GN=Arhgdia PE=1 SV=3 - [GDIR1_MOUSE]	21.3614	33.33	1	5	5	6	4.8239e+07	204	23.3928	5.19873
Q9D2M8	Ubiquitin-conjugating enzyme E2 variant 2 OS=Mus musculus GN=Ube2v2 PE=1 SV=4 - [UB2V2_MOUSE]	21.2974	36.55	5	1	5	7	1.40375e+07	145	16.3562	8.08936
Q8CAQ5	MCG1041267 OS=Mus musculus GN=Gm12504 PE=2 SV=1 - [Q8CAQ5_MOUSE]	21.2394	14.85	6	4	4	6	1.38644e+07	101	11.0606	3.75146
Q8BGZ7	Keratin, type II cytoskeletal 75 OS=Mus musculus GN=Krt75 PE=1 SV=1 - [K2C75_MOUSE]	21.1998	7.08	18	1	6	7	2.1595e+07	551	59.7039	8.30908
D3Z6D8	Mitogen-activated protein kinase 3 OS=Mus musculus GN=Mapk3 PE=1 SV=1 - [D3Z6D8_MOUSE]	21.179	23.02	37	2	6	8	1.24736e+07	265	30.6066	5.80811
E9PUC5	PH and SEC7 domain-containing protein 3 OS=Mus musculus GN=Psd3 PE=1 SV=1 - [E9PUC5_MOUSE]	21.1444	20.21	10	7	7	7	4.76759e+06	376	42.2741	9.59814
D3Z0Y2	Peroxiredoxin-6 OS=Mus musculus GN=Prdx6 PE=1 SV=1 - [D3Z0Y2_MOUSE]	21.0503	35	6	5	5	6	3.61799e+07	200	22.4799	8.88037
Q3U0V1	Far upstream element-binding protein 2 OS=Mus musculus GN=Khsrp PE=1 SV=2 - [FUBP2_MOUSE]	21.0349	11.5	1	5	5	6	2.82576e+06	748	76.7277	7.32764
P26638	Serine--tRNA ligase, cytoplasmic OS=Mus musculus GN=Sars PE=1 SV=3 - [SYSC_MOUSE]	21.0134	15.82	7	7	7	7	1.02683e+07	512	58.3517	6.30322
A0A0R4J107	Acylamino-acid-releasing enzyme (Fragment) OS=Mus musculus GN=Apeh PE=1 SV=1 - [A0A0R4J107_MOUSE]	20.9697	12.99	4	7	7	7	7.15231e+06	716	79.7638	5.59229
O89053	Coronin-1A OS=Mus musculus GN=Coro1a PE=1 SV=5 - [COR1A_MOUSE]	20.9431	15.18	9	6	6	7	4.39449e+06	461	50.9569	6.48096
Q9R1Q8	Transgelin-3 OS=Mus musculus GN=Tagln3 PE=1 SV=1 - [TAGL3_MOUSE]	20.7283	33.67	5	7	7	7	9.04562e+06	199	22.4562	7.32764
Q3UV17	Keratin, type II cytoskeletal 2 oral OS=Mus musculus GN=Krt76 PE=1 SV=1 - [K22O_MOUSE]	20.6278	6.4	10	1	6	7	5.90538e+07	594	62.806	8.42627
E9QAN4	Kinesin-like protein KIF1A OS=Mus musculus GN=Kif1a PE=1 SV=1 - [E9QAN4_MOUSE]	20.4629	4.5	22	6	6	6	2.35615e+06	1689	190.856	6.18896
O35737	Heterogeneous nuclear ribonucleoprotein H OS=Mus musculus GN=Hnrnph1 PE=1 SV=3 - [HNRH1_MOUSE]	20.317	15.81	6	4	5	6	5.25783e+06	449	49.1684	6.30322
P00920	Carbonic anhydrase 2 OS=Mus musculus GN=Ca2 PE=1 SV=4 - [CAH2_MOUSE]	20.2964	32.31	2	5	5	7	4.14419e+07	260	29.0145	7.00537
P35700	Peroxiredoxin-1 OS=Mus musculus GN=Prdx1 PE=1 SV=1 - [PRDX1_MOUSE]	20.2451	34.67	5	6	6	7	1.22209e+07	199	22.1624	8.11865
Q9DBG3	AP-2 complex subunit beta OS=Mus musculus GN=Ap2b1 PE=1 SV=1 - [AP2B1_MOUSE]	20.2187	7.47	6	1	6	7	5.22678e+06	937	104.516	5.37646
Q3U5L3	Uncharacterized protein OS=Mus musculus GN=Snx2 PE=2 SV=1 - [Q3U5L3_MOUSE]	20.104	16.76	3	6	7	7	2.8115e+06	519	58.4448	5.12256
Q8BGZ1	Hippocalcin-like protein 4 OS=Mus musculus GN=Hpcal4 PE=1 SV=3 - [HPCL4_MOUSE]	20.0015	25.65	2	4	5	6	1.3753e+07	191	22.201	4.89404
Q8VEH5	EPM2A-interacting protein 1 OS=Mus musculus GN=Epm2aip1 PE=1 SV=1 - [EPMIP_MOUSE]	19.9751	9.08	1	5	5	6	6.04745e+06	606	70.0519	5.87158
Q07076	Annexin A7 OS=Mus musculus GN=Anxa7 PE=1 SV=2 - [ANXA7_MOUSE]	19.9402	12.1	7	5	5	7	3.53345e+06	463	49.8933	6.17627
G5E884	Serine/threonine-protein kinase PAK 1 OS=Mus musculus GN=Pak1 PE=1 SV=1 - [G5E884_MOUSE]	19.8769	16.36	12	5	7	7	1.07343e+07	544	60.5697	5.85889
Q9DBP5	UMP-CMP kinase OS=Mus musculus GN=Cmpk1 PE=1 SV=1 - [KCY_MOUSE]	19.4832	34.18	2	6	6	6	1.06892e+07	196	22.1513	5.8335
E9Q2A6	Protein-tyrosine kinase 2-beta OS=Mus musculus GN=Ptk2b PE=1 SV=1 - [E9Q2A6_MOUSE]	19.4399	7.76	14	7	7	7	4.34682e+06	967	111.032	6.03662
Q91YS7	Dual-specificity mitogen-activated protein kinase kinase 2 OS=Mus musculus GN=Map2k2 PE=1 SV=1 - [Q91YS7_MOUSE]	19.243	15.25	6	2	6	7	2.05833e+07	400	44.275	7.04932
P40124	Adenylyl cyclase-associated protein 1 OS=Mus musculus GN=Cap1 PE=1 SV=4 - [CAP1_MOUSE]	19.2189	14.14	6	5	5	6	2.84916e+06	474	51.5324	7.51807
Q9D0J8	Parathymosin OS=Mus musculus GN=Ptms PE=1 SV=3 - [PTMS_MOUSE]	19.2144	23.76	2	4	4	6	4.78943e+07	101	11.4231	4.22119
Q8BGN3	Ectonucleotide pyrophosphatase/phosphodiesterase family member 6 OS=Mus musculus GN=Enpp6 PE=1 SV=1 - [ENPP6_MOUSE]	19.0829	11.82	4	5	5	7	4.98757e+06	440	50.5855	7.31299
Q3ULJ0-2	Isoform 2 of Glycerol-3-phosphate dehydrogenase 1-like protein OS=Mus musculus GN=Gpd1l - [GPD1L_MOUSE]	19.0297	22.19	3	6	6	6	7.1941e+06	320	34.6122	6.87354
P60335	Poly(rC)-binding protein 1 OS=Mus musculus GN=Pcbp1 PE=1 SV=1 - [PCBP1_MOUSE]	18.9716	26.69	1	4	6	6	1.45519e+07	356	37.4739	7.09326
Q3UJW9	Uncharacterized protein OS=Mus musculus GN=Akr1a1 PE=2 SV=1 - [Q3UJW9_MOUSE]	18.8528	19.38	7	6	6	6	9.799e+06	325	36.592	7.38623
Q5XG69	Soluble lamin-associated protein of 75 kDa OS=Mus musculus GN=Fam169a PE=1 SV=3 - [F169A_MOUSE]	18.843	11.88	1	4	4	5	2.51525e+06	665	73.1949	4.67822
Q93092	Transaldolase OS=Mus musculus GN=Taldo1 PE=1 SV=2 - [TALDO_MOUSE]	18.8248	21.07	2	6	6	6	9.16401e+06	337	37.3634	7.03467
J3QQ30	Phosphatidylinositol transfer protein alpha isoform OS=Mus musculus GN=Pitpna PE=1 SV=1 - [J3QQ30_MOUSE]	18.7976	15.5	7	4	4	7	7.23013e+06	271	31.817	6.3667
Q80ZJ2	Inositol-1-monophosphatase OS=Mus musculus GN=Impa1 PE=1 SV=1 - [Q80ZJ2_MOUSE]	18.736	23.91	8	5	5	5	1.04462e+07	276	29.9226	4.81787
P18760	Cofilin-1 OS=Mus musculus GN=Cfl1 PE=1 SV=3 - [COF1_MOUSE]	18.7172	39.16	4	5	6	6	7.40428e+07	166	18.5477	8.08936
Q8BW96-3	Isoform 3 of Calcium/calmodulin-dependent protein kinase type 1D OS=Mus musculus GN=Camk1d - [KCC1D_MOUSE]	18.6693	18.3	5	4	4	6	3.35384e+06	377	42.1082	7.66455
A8DUV1	Alpha-globin OS=Mus musculus GN=Hbat1 PE=3 SV=1 - [A8DUV1_MOUSE]	18.6653	34.51	3	1	4	6	5.35343e+06	142	15.1318	8.22119
Q6NVE8	WD repeat-containing protein 44 OS=Mus musculus GN=Wdr44 PE=1 SV=1 - [WDR44_MOUSE]	18.6102	8.63	3	6	6	6	2.17441e+06	915	101.493	5.23682
Q9Z268	RasGAP-activating-like protein 1 OS=Mus musculus GN=Rasal1 PE=1 SV=2 - [RASL1_MOUSE]	18.5263	8.51	2	6	6	6	2.89844e+06	799	89.3388	6.3667
Q9JJV2-3	Isoform 3 of Profilin-2 OS=Mus musculus GN=Pfn2 - [PROF2_MOUSE]	18.4777	32.97	4	3	3	5	5.12023e+07	91	9.79195	9.36377
B0LAA8	Nucleoside diphosphate kinase (Fragment) OS=Mus musculus GN=Nme2 PE=2 SV=1 - [B0LAA8_MOUSE]	18.4499	36.11	7	4	4	6	2.55076e+07	144	16.3455	8.01611
Q08331	Calretinin OS=Mus musculus GN=Calb2 PE=1 SV=3 - [CALB2_MOUSE]	18.3863	24.35	2	6	6	6	1.89413e+07	271	31.3525	5.021
O35621	Phosphomannomutase 1 OS=Mus musculus GN=Pmm1 PE=1 SV=1 - [PMM1_MOUSE]	18.3285	27.86	4	6	6	6	6.57502e+06	262	29.7561	5.46533
Q3TPC5	Serine/threonine-protein phosphatase 2A 55 kDa regulatory subunit B (Fragment) OS=Mus musculus GN=Ppp2r2a PE=2 SV=1 - [Q3TPC5_MOUSE]	18.3044	15.88	6	5	6	6	6.9903e+06	403	46.5678	6.01123
Q9QWJ3	Alpha-1-globin (Fragment) OS=Mus musculus PE=2 SV=1 - [Q9QWJ3_MOUSE]	18.2265	40.16	8	1	4	6	8.25501e+06	122	12.8986	7.34229
Q8CAA7	Glucose 1,6-bisphosphate synthase OS=Mus musculus GN=Pgm2l1 PE=1 SV=1 - [PGM2L_MOUSE]	18.1844	9.98	3	6	6	7	5.35314e+06	621	70.2343	6.49365
Q3UEM8	Uncharacterized protein (Fragment) OS=Mus musculus GN=Hspa5 PE=2 SV=1 - [Q3UEM8_MOUSE]	18.1592	14.04	11	3	5	5	3.28975e+07	520	56.8577	5.59229
Q9Z1Z2	Serine-threonine kinase receptor-associated protein OS=Mus musculus GN=Strap PE=1 SV=2 - [STRAP_MOUSE]	18.044	18.29	1	5	5	6	3.6108e+06	350	38.418	5.12256
Q91Z53	Glyoxylate reductase/hydroxypyruvate reductase OS=Mus musculus GN=Grhpr PE=1 SV=1 - [GRHPR_MOUSE]	18.0226	18.9	2	5	5	6	5.6317e+06	328	35.3065	7.6499
P46935	E3 ubiquitin-protein ligase NEDD4 OS=Mus musculus GN=Nedd4 PE=1 SV=3 - [NEDD4_MOUSE]	18.014	10.71	6	7	7	7	5.16285e+06	887	102.642	5.26221
Q9QXY6	EH domain-containing protein 3 OS=Mus musculus GN=Ehd3 PE=1 SV=2 - [EHD3_MOUSE]	17.9743	12.71	8	4	6	6	3.20805e+06	535	60.7827	6.45557
Q8BHZ0	Protein FAM49A OS=Mus musculus GN=Fam49a PE=1 SV=1 - [FA49A_MOUSE]	17.9741	18.27	2	4	4	5	1.6808e+07	323	37.3187	6.01123
Q64332	Synapsin-2 OS=Mus musculus GN=Syn2 PE=1 SV=2 - [SYN2_MOUSE]	17.8861	12.97	3	4	4	6	7.88379e+06	586	63.3327	8.42627
Q8K3H0	DCC-interacting protein 13-alpha OS=Mus musculus GN=Appl1 PE=1 SV=1 - [DP13A_MOUSE]	17.8748	10.04	3	5	5	5	3.37773e+06	707	79.2784	5.41455
Q9CPU0	Lactoylglutathione lyase OS=Mus musculus GN=Glo1 PE=1 SV=3 - [LGUL_MOUSE]	17.8239	28.26	1	5	5	7	1.20149e+08	184	20.7964	5.46533
Q3UDN8	Uncharacterized protein (Fragment) OS=Mus musculus GN=Trim28 PE=2 SV=1 - [Q3UDN8_MOUSE]	17.8075	15.37	3	5	5	5	6.02722e+06	631	68.6425	6.02393
P97315	Cysteine and glycine-rich protein 1 OS=Mus musculus GN=Csrp1 PE=1 SV=3 - [CSRP1_MOUSE]	17.5336	45.6	1	5	5	5	6.20536e+06	193	20.5698	8.57275
P60487	Pyridoxal phosphate phosphatase OS=Mus musculus GN=Pdxp PE=1 SV=1 - [PLPP_MOUSE]	17.5086	19.86	3	5	5	6	2.15989e+07	292	31.4921	5.74463
Q3ULZ3	Phosphoserine aminotransferase OS=Mus musculus GN=Psat1 PE=2 SV=1 - [Q3ULZ3_MOUSE]	17.4919	18.65	6	6	6	6	7.18527e+06	370	40.4197	8.03076
Q80TY0-2	Isoform 2 of Formin-binding protein 1 OS=Mus musculus GN=Fnbp1 - [FNBP1_MOUSE]	17.461	10.73	30	6	6	6	2.46866e+06	550	64.0997	5.19873
D3Z478	mRNA cap guanine-N7 methyltransferase (Fragment) OS=Mus musculus GN=Rnmt PE=1 SV=1 - [D3Z478_MOUSE]	17.4501	30.24	6	4	4	5	3.98433e+06	205	22.8757	6.03662
Q9CZY3	Ubiquitin-conjugating enzyme E2 variant 1 OS=Mus musculus GN=Ube2v1 PE=1 SV=1 - [UB2V1_MOUSE]	17.3001	36.05	7	1	5	6	1.40375e+07	147	16.3442	7.95752
Q1A602	Non-muscle alpha-actinin 4 OS=Mus musculus GN=Actn4 PE=2 SV=1 - [Q1A602_MOUSE]	17.2645	6.92	12	3	5	5	3.85157e+06	911	104.849	5.43994
Q9CWJ9	Bifunctional purine biosynthesis protein PURH OS=Mus musculus GN=Atic PE=1 SV=2 - [PUR9_MOUSE]	17.1193	11.82	1	5	5	6	4.30496e+06	592	64.1771	6.75635
Q6IME9	Keratin, type II cytoskeletal 72 OS=Mus musculus GN=Krt72 PE=3 SV=1 - [K2C72_MOUSE]	17.1192	4.04	3	1	3	5	1.62455e+07	520	56.7149	7.40088
P58389	Serine/threonine-protein phosphatase 2A activator OS=Mus musculus GN=Ptpa PE=1 SV=1 - [PTPA_MOUSE]	17.0624	13.93	5	3	3	5	6.82217e+06	323	36.6867	6.39209
P60761	Neurogranin OS=Mus musculus GN=Nrgn PE=1 SV=1 - [NEUG_MOUSE]	17.0003	19.23	1	2	2	5	2.20298e+07	78	7.49151	7.04932
Q6W8Q3	Purkinje cell protein 4-like protein 1 OS=Mus musculus GN=Pcp4l1 PE=1 SV=1 - [PC4L1_MOUSE]	16.9789	48.53	1	2	2	4	1.01992e+07	68	7.49783	5.51611
Q7TQD2	Tubulin polymerization-promoting protein OS=Mus musculus GN=Tppp PE=1 SV=1 - [TPPP_MOUSE]	16.9714	16.97	1	3	3	5	1.25236e+07	218	23.5601	9.42236
V9GZG5	Glutamine synthetase OS=Mus musculus PE=3 SV=1 - [V9GZG5_MOUSE]	16.9427	13.21	4	4	4	5	1.86619e+07	371	41.991	6.58057
A2AJK8	Tetratricopeptide repeat protein 1 OS=Mus musculus GN=Ttc1 PE=1 SV=1 - [A2AJK8_MOUSE]	16.8476	21.2	4	4	4	5	3.00508e+06	250	28.5356	4.93213
Q91X97	Neurocalcin-delta OS=Mus musculus GN=Ncald PE=1 SV=4 - [NCALD_MOUSE]	16.8394	15.54	4	1	4	6	1.7597e+07	193	22.2309	5.35107
E9PYA3	Hydroxyacylglutathione hydrolase, mitochondrial (Fragment) OS=Mus musculus GN=Hagh PE=1 SV=1 - [E9PYA3_MOUSE]	16.7089	16.46	7	3	3	5	6.35161e+06	237	25.9832	8.44092
Q8VCZ1	Alad protein OS=Mus musculus GN=Alad PE=2 SV=1 - [Q8VCZ1_MOUSE]	16.2585	24.61	4	4	4	4	4.55462e+06	191	20.5795	6.40479
Q9CSH0	Uncharacterized protein (Fragment) OS=Mus musculus GN=Hnrnpll PE=2 SV=1 - [Q9CSH0_MOUSE]	16.2534	10.37	6	5	5	6	1.72653e+06	588	63.3504	6.85889
Q9DB60	Prostamide/prostaglandin F synthase OS=Mus musculus GN=Fam213b PE=1 SV=1 - [PGFS_MOUSE]	16.2433	21.89	2	5	5	6	6.87487e+06	201	21.6563	6.7417
Q921M7	Protein FAM49B OS=Mus musculus GN=Fam49b PE=1 SV=1 - [FA49B_MOUSE]	16.1691	20.37	1	4	4	4	6.77049e+06	324	36.7527	6.06201
Q3UW32	Uncharacterized protein (Fragment) OS=Mus musculus GN=Anp32b PE=2 SV=1 - [Q3UW32_MOUSE]	15.9771	14.92	3	1	5	6	2.41845e+08	248	28.2679	3.99268
A0A1D5RM83	IQ motif and SEC7 domain-containing protein 1 OS=Mus musculus GN=Iqsec1 PE=1 SV=1 - [A0A1D5RM83_MOUSE]	15.9579	4.47	17	3	4	5	964823	1051	117.856	7.6792
P63330	Serine/threonine-protein phosphatase 2A catalytic subunit alpha isoform OS=Mus musculus GN=Ppp2ca PE=1 SV=1 - [PP2AA_MOUSE]	15.8682	16.5	2	1	4	4	6.18652e+06	309	35.5854	5.5415
Q9JI46	Diphosphoinositol polyphosphate phosphohydrolase 1 OS=Mus musculus GN=Nudt3 PE=1 SV=1 - [NUDT3_MOUSE]	15.8472	44.05	9	6	6	6	5.76453e+06	168	19.0175	6.34131
Q80VP1	Epsin-1 OS=Mus musculus GN=Epn1 PE=1 SV=3 - [EPN1_MOUSE]	15.8157	16.7	6	5	5	5	5.6918e+06	575	60.1747	4.80518
P63054	Calmodulin regulator protein PCP4 OS=Mus musculus GN=Pcp4 PE=3 SV=2 - [PCP4_MOUSE]	15.8012	43.55	2	3	3	4	3.19147e+07	62	6.80329	6.7124
P54227	Stathmin OS=Mus musculus GN=Stmn1 PE=1 SV=2 - [STMN1_MOUSE]	15.667	24.16	8	4	4	6	6.33571e+06	149	17.2639	5.97314
Q6ZPJ3	(E3-independent) E2 ubiquitin-conjugating enzyme UBE2O OS=Mus musculus GN=Ube2o PE=1 SV=3 - [UBE2O_MOUSE]	15.6625	5.82	1	5	5	5	4.92385e+06	1288	140.746	5.05908
A0A0A0MQM0	Eukaryotic translation initiation factor 5A (Fragment) OS=Mus musculus GN=Eif5a PE=1 SV=1 - [A0A0A0MQM0_MOUSE]	15.6344	23.49	4	3	3	4	8.52238e+06	149	16.2921	4.99561
P31324	cAMP-dependent protein kinase type II-beta regulatory subunit OS=Mus musculus GN=Prkar2b PE=1 SV=3 - [KAP3_MOUSE]	15.5803	16.35	3	4	4	4	4.5341e+06	416	46.138	4.98291
P24472	Glutathione S-transferase A4 OS=Mus musculus GN=Gsta4 PE=1 SV=3 - [GSTA4_MOUSE]	15.4634	11.26	1	2	2	5	2.48496e+07	222	25.5474	7.38623
E9Q5H2	Acidic leucine-rich nuclear phosphoprotein 32 family member E (Fragment) OS=Mus musculus GN=Anp32e PE=1 SV=1 - [E9Q5H2_MOUSE]	15.4164	25.23	5	3	3	4	3.48372e+07	107	12.0702	4.51318
Q8VHL1	Histone-lysine N-methyltransferase SETD7 OS=Mus musculus GN=Setd7 PE=1 SV=2 - [SETD7_MOUSE]	15.407	18.85	1	5	5	5	1.93963e+07	366	40.4811	4.65283
O89112	LanC-like protein 1 OS=Mus musculus GN=Lancl1 PE=1 SV=1 - [LANC1_MOUSE]	15.3447	12.53	3	5	5	6	2.21139e+07	399	45.3116	7.76709
Q61081	Hsp90 co-chaperone Cdc37 OS=Mus musculus GN=Cdc37 PE=1 SV=1 - [CDC37_MOUSE]	15.2947	18.47	2	5	5	5	3.9542e+06	379	44.5649	5.33838
P27612	Phospholipase A-2-activating protein OS=Mus musculus GN=Plaa PE=1 SV=4 - [PLAP_MOUSE]	15.2518	10.83	2	5	5	5	4.37693e+06	794	87.1656	6.13818
Q3U449	Bisphosphate 3'-nucleotidase 1, isoform CRA_a OS=Mus musculus GN=Bpnt1 PE=2 SV=1 - [Q3U449_MOUSE]	15.2473	21.1	6	5	5	5	4.16368e+06	308	33.2221	5.85889
O35295	Transcriptional activator protein Pur-beta OS=Mus musculus GN=Purb PE=1 SV=3 - [PURB_MOUSE]	15.2121	20.06	8	5	6	6	7.3283e+06	324	33.8808	5.42725
O08795	Glucosidase 2 subunit beta OS=Mus musculus GN=Prkcsh PE=1 SV=1 - [GLU2B_MOUSE]	15.2119	10.56	3	5	5	5	4.10646e+06	521	58.7558	4.4624
O35098	Dihydropyrimidinase-related protein 4 OS=Mus musculus GN=Dpysl4 PE=1 SV=1 - [DPYL4_MOUSE]	15.0968	10.84	4	5	5	5	5.90636e+06	572	61.9225	6.97607
P61161	Actin-related protein 2 OS=Mus musculus GN=Actr2 PE=1 SV=1 - [ARP2_MOUSE]	15.064	13.45	2	5	5	5	8.55044e+06	394	44.7322	6.7417
Q01063-2	Isoform 9 of cAMP-specific 3',5'-cyclic phosphodiesterase 4D OS=Mus musculus GN=Pde4d - [PDE4D_MOUSE]	15.0081	8.85	22	4	6	6	2.25159e+06	678	76.7686	4.97021
Q8C4N8	Uncharacterized protein (Fragment) OS=Mus musculus GN=Rac1 PE=2 SV=1 - [Q8C4N8_MOUSE]	14.9765	50	9	6	6	6	9.99696e+06	100	11.4013	9.65674
Q9Z1F9	SUMO-activating enzyme subunit 2 OS=Mus musculus GN=Uba2 PE=1 SV=1 - [SAE2_MOUSE]	14.872	11.44	3	4	4	4	3.02891e+06	638	70.5247	5.23682
P47809	Dual specificity mitogen-activated protein kinase kinase 4 OS=Mus musculus GN=Map2k4 PE=1 SV=2 - [MP2K4_MOUSE]	14.8511	13.1	3	4	4	5	1.42649e+07	397	44.0853	8.07471
Q3TDD8	Uncharacterized protein OS=Mus musculus GN=Eif4b PE=2 SV=1 - [Q3TDD8_MOUSE]	14.7514	15.93	8	5	5	5	801780	609	68.6693	6.39209
Q3UM45	Protein phosphatase 1 regulatory subunit 7 OS=Mus musculus GN=Ppp1r7 PE=1 SV=2 - [PP1R7_MOUSE]	14.7185	14.68	3	5	5	5	6.01448e+06	361	41.2665	4.91943
E9PYF1	Aminopeptidase B OS=Mus musculus GN=Rnpep PE=1 SV=1 - [E9PYF1_MOUSE]	14.7126	8.02	3	3	3	4	4.91105e+06	611	67.9589	5.50342
Q91V12-2	Isoform A of Cytosolic acyl coenzyme A thioester hydrolase OS=Mus musculus GN=Acot7 - [BACH_MOUSE]	14.6823	14.79	5	4	4	5	7.43642e+06	338	37.531	7.51807
Q3TCA7	Uncharacterized protein (Fragment) OS=Mus musculus GN=Aplp1 PE=2 SV=1 - [Q3TCA7_MOUSE]	14.6364	10.08	5	5	5	5	4.77138e+06	506	56.6482	5.78271
P28474	Alcohol dehydrogenase class-3 OS=Mus musculus GN=Adh5 PE=1 SV=3 - [ADHX_MOUSE]	14.6302	9.09	1	3	3	4	7.1804e+06	374	39.5221	7.25439
P51859	Hepatoma-derived growth factor OS=Mus musculus GN=Hdgf PE=1 SV=2 - [HDGF_MOUSE]	14.6125	33.76	3	5	5	5	9.75315e+06	237	26.2526	4.83057
P99029-2	Isoform Cytoplasmic+peroxisomal of Peroxiredoxin-5, mitochondrial OS=Mus musculus GN=Prdx5 - [PRDX5_MOUSE]	14.5979	31.48	9	4	4	5	3.92165e+07	162	17.004	7.86963
P48036	Annexin A5 OS=Mus musculus GN=Anxa5 PE=1 SV=1 - [ANXA5_MOUSE]	14.5855	15.05	2	5	5	5	2.51532e+07	319	35.7302	4.95752
F6XIX0	Synaptojanin-1 (Fragment) OS=Mus musculus GN=Synj1 PE=1 SV=1 - [F6XIX0_MOUSE]	14.5091	36.89	1	1	2	4	2.08563e+07	103	10.7895	8.19189
Q3THK7	GMP synthase [glutamine-hydrolyzing] OS=Mus musculus GN=Gmps PE=1 SV=2 - [GUAA_MOUSE]	14.4976	6.06	1	4	4	5	3.56274e+06	693	76.6749	6.72705
P42669	Transcriptional activator protein Pur-alpha OS=Mus musculus GN=Pura PE=1 SV=1 - [PURA_MOUSE]	14.4759	18.38	7	4	5	5	3.15954e+06	321	34.8624	6.44287
Q6PER3	Microtubule-associated protein RP/EB family member 3 OS=Mus musculus GN=Mapre3 PE=1 SV=1 - [MARE3_MOUSE]	14.4184	17.08	2	3	5	5	3.44048e+06	281	31.946	5.5415
Q9EPL8	Importin-7 OS=Mus musculus GN=Ipo7 PE=1 SV=2 - [IPO7_MOUSE]	14.3977	5.3	1	4	4	4	2.37608e+06	1038	119.41	4.81787
Q5M9N9	Prdx2 protein OS=Mus musculus GN=Prdx2 PE=2 SV=1 - [Q5M9N9_MOUSE]	14.3303	26.77	3	5	5	5	7.20601e+07	198	21.7771	5.41455
Q8BPI7	Adenosylhomocysteinase (Fragment) OS=Mus musculus PE=2 SV=1 - [Q8BPI7_MOUSE]	14.129	16.05	5	4	4	4	4.52496e+06	324	36.0174	6.53662
P63168	Dynein light chain 1, cytoplasmic OS=Mus musculus GN=Dynll1 PE=1 SV=1 - [DYL1_MOUSE]	14.099	37.08	3	1	2	3	1.03215e+07	89	10.3591	7.40088
Q8BGC0	HIV Tat-specific factor 1 homolog OS=Mus musculus GN=Htatsf1 PE=1 SV=1 - [HTSF1_MOUSE]	14.0933	9.25	2	4	4	4	1.84383e+06	757	86.1876	4.39893
Q80UW2	F-box only protein 2 OS=Mus musculus GN=Fbxo2 PE=1 SV=1 - [FBX2_MOUSE]	14.0656	13.13	1	3	3	4	2.46112e+07	297	33.6551	4.28467
E9PUE7	Active breakpoint cluster region-related protein OS=Mus musculus GN=Abr PE=1 SV=1 - [E9PUE7_MOUSE]	14.0255	8	9	4	4	4	4.64829e+06	813	92.4289	7.07861
Q91V89	Serine/threonine-protein phosphatase 2A 56 kDa regulatory subunit OS=Mus musculus GN=Ppp2r5d PE=1 SV=1 - [Q91V89_MOUSE]	14.0156	10.44	12	3	4	5	1.46029e+06	594	68.9508	7.95752
P26339	Chromogranin-A OS=Mus musculus GN=Chga PE=1 SV=1 - [CMGA_MOUSE]	13.9898	9.5	2	4	4	5	1.94939e+06	463	51.7579	4.71631
Q9QYC0-2	Isoform 2 of Alpha-adducin OS=Mus musculus GN=Add1 - [ADDA_MOUSE]	13.9256	11.23	11	4	5	5	2.98481e+06	632	69.8432	6.50732
P63040	Complexin-1 OS=Mus musculus GN=Cplx1 PE=1 SV=1 - [CPLX1_MOUSE]	13.9	43.28	2	3	3	5	1.7e+07	134	15.1125	4.97021
P30416	Peptidyl-prolyl cis-trans isomerase FKBP4 OS=Mus musculus GN=Fkbp4 PE=1 SV=5 - [FKBP4_MOUSE]	13.8927	12.23	3	5	5	5	6.11365e+06	458	51.5399	5.71924
A0A0R4J036	Neurofilament 3, medium OS=Mus musculus GN=Nefm PE=1 SV=1 - [A0A0R4J036_MOUSE]	13.7522	6.6	3	4	4	5	2.49974e+06	848	95.8836	4.77979
Q9D1E6	Tubulin-folding cofactor B OS=Mus musculus GN=Tbcb PE=1 SV=2 - [TBCB_MOUSE]	13.7172	18.03	1	4	4	5	3.95665e+06	244	27.3684	5.23682
Q78ZA7	Nucleosome assembly protein 1-like 4 OS=Mus musculus GN=Nap1l4 PE=1 SV=1 - [NP1L4_MOUSE]	13.708	10.4	9	4	4	5	1.56497e+07	375	42.6529	4.66553
Q8VD33	Small glutamine-rich tetratricopeptide repeat-containing protein beta OS=Mus musculus GN=Sgtb PE=1 SV=1 - [SGTB_MOUSE]	13.678	12.83	3	3	3	5	3.30337e+06	304	33.4082	4.91943
Q9JKB1	Ubiquitin carboxyl-terminal hydrolase isozyme L3 OS=Mus musculus GN=Uchl3 PE=1 SV=2 - [UCHL3_MOUSE]	13.6717	22.17	3	4	4	4	6.0121e+06	230	26.135	5.04639
Q80W81	Mitogen-activated protein kinase OS=Mus musculus GN=Mapk10 PE=2 SV=1 - [Q80W81_MOUSE]	13.6649	12.8	42	2	5	5	3.89811e+06	422	48.2255	7.31299
P84084	ADP-ribosylation factor 5 OS=Mus musculus GN=Arf5 PE=1 SV=2 - [ARF5_MOUSE]	13.6042	28.33	5	4	5	5	1.29877e+07	180	20.5166	6.78564
Q8VED4	Serine/threonine-protein phosphatase OS=Mus musculus GN=Ppp2cb PE=2 SV=1 - [Q8VED4_MOUSE]	13.5584	16.55	3	1	4	4	4.29689e+06	278	32.0377	5.78271
P00493	Hypoxanthine-guanine phosphoribosyltransferase OS=Mus musculus GN=Hprt1 PE=1 SV=3 - [HPRT_MOUSE]	13.3989	17.43	2	3	3	4	1.05669e+07	218	24.5546	6.68311
A0A0R4IZY0	Thimet oligopeptidase OS=Mus musculus GN=Thop1 PE=1 SV=1 - [A0A0R4IZY0_MOUSE]	13.3919	7.71	3	5	5	5	4.06087e+06	687	77.9772	5.98584
Q80UU6	Opioid growth factor receptor OS=Mus musculus GN=Ogfr PE=2 SV=1 - [Q80UU6_MOUSE]	13.3781	11.85	5	3	3	4	1.62924e+06	633	70.62	4.76709
A2AMW0	Capping protein (Actin filament) muscle Z-line, beta, isoform CRA_a OS=Mus musculus GN=Capzb PE=1 SV=1 - [A2AMW0_MOUSE]	13.3407	20.38	9	4	4	4	5.01165e+06	260	29.2768	6.91748
O54988-2	Isoform 2 of STE20-like serine/threonine-protein kinase OS=Mus musculus GN=Slk - [SLK_MOUSE]	13.2258	4.24	2	4	4	4	1.77798e+06	1202	137.629	5.08447
Q3UAG2	6-phosphogluconate dehydrogenase, decarboxylating OS=Mus musculus GN=Pgd PE=2 SV=1 - [Q3UAG2_MOUSE]	13.0745	9.52	4	4	4	4	4.60075e+06	483	53.2121	7.2251
Q9DCC4	Pyrroline-5-carboxylate reductase 3 OS=Mus musculus GN=Pycr3 PE=1 SV=2 - [P5CR3_MOUSE]	13.0412	21.17	1	5	5	5	8.25228e+06	274	28.7027	7.26904
Q3TT81	Uncharacterized protein OS=Mus musculus GN=Pcbp2 PE=2 SV=1 - [Q3TT81_MOUSE]	12.9943	17.39	11	2	4	4	1.33983e+07	322	33.9045	8.23584
P46460	Vesicle-fusing ATPase OS=Mus musculus GN=Nsf PE=1 SV=2 - [NSF_MOUSE]	12.9872	7.39	1	4	4	4	3.78623e+06	744	82.561	6.94678
Q8K2T1-2	Isoform 2 of NmrA-like family domain-containing protein 1 OS=Mus musculus GN=Nmral1 - [NMRL1_MOUSE]	12.972	14.4	5	3	3	4	6.10967e+06	243	26.4526	6.94678
P17426-2	Isoform B of AP-2 complex subunit alpha-1 OS=Mus musculus GN=Ap2a1 - [AP2A1_MOUSE]	12.9256	6.39	3	4	5	5	2.92725e+06	955	105.413	7.66455
Q3UDR2	Protein disulfide-isomerase (Fragment) OS=Mus musculus GN=P4hb PE=2 SV=1 - [Q3UDR2_MOUSE]	12.8977	8.51	15	4	4	4	4.94413e+06	505	56.5655	4.89404
Q62421	Endophilin-A3 OS=Mus musculus GN=Sh3gl3 PE=1 SV=1 - [SH3G3_MOUSE]	12.8934	13.26	6	4	4	5	3.42587e+06	347	38.9098	5.12256
P08249	Malate dehydrogenase, mitochondrial OS=Mus musculus GN=Mdh2 PE=1 SV=3 - [MDHM_MOUSE]	12.8536	13.61	2	4	4	5	2.7637e+06	338	35.5888	8.67529
P07356	Annexin A2 OS=Mus musculus GN=Anxa2 PE=1 SV=2 - [ANXA2_MOUSE]	12.8516	14.45	7	4	4	4	3.2618e+06	339	38.6518	7.69385
H3BJP2	S-formylglutathione hydrolase (Fragment) OS=Mus musculus GN=Esd PE=1 SV=1 - [H3BJP2_MOUSE]	12.8261	14.17	8	2	2	3	7.15348e+06	247	27.1132	6.85889
Q3UK68	Uncharacterized protein OS=Mus musculus GN=Naca PE=2 SV=1 - [Q3UK68_MOUSE]	12.8105	20.19	3	3	3	3	8.73117e+06	208	22.5664	4.61475
Q8C094	Mitogen-activated protein kinase (Fragment) OS=Mus musculus GN=Mapk9 PE=2 SV=1 - [Q8C094_MOUSE]	12.7317	15.79	34	2	5	5	4.28396e+06	323	37.8993	6.39209
Q99J36	THUMP domain-containing protein 1 OS=Mus musculus GN=Thumpd1 PE=1 SV=1 - [THUM1_MOUSE]	12.6567	9.14	1	2	2	3	2.73637e+06	350	38.8608	6.07471
A0A0J9YUI1	Ubiquitin-conjugating enzyme E2 K OS=Mus musculus GN=Ube2k PE=1 SV=1 - [A0A0J9YUI1_MOUSE]	12.6193	25.9	6	3	3	4	6.23578e+06	139	15.8001	5.63037
Q91VF2	Histamine N-methyltransferase OS=Mus musculus GN=Hnmt PE=1 SV=1 - [HNMT_MOUSE]	12.5803	17.29	1	3	3	4	5.21831e+06	295	33.6429	5.05908
Q9D892	Inosine triphosphate pyrophosphatase OS=Mus musculus GN=Itpa PE=1 SV=2 - [ITPA_MOUSE]	12.5701	25.76	2	4	4	4	7.42374e+06	198	21.883	5.87158
A0A0U1RNJ1	Fatty acid synthase OS=Mus musculus GN=Fasn PE=1 SV=1 - [A0A0U1RNJ1_MOUSE]	12.5497	1.92	4	3	3	3	1.75246e+06	2502	272.057	6.60986
P26883	Peptidyl-prolyl cis-trans isomerase FKBP1A OS=Mus musculus GN=Fkbp1a PE=1 SV=2 - [FKB1A_MOUSE]	12.4435	28.7	5	2	2	3	1.97145e+07	108	11.9151	8.1626
Q9D0M5	Dynein light chain 2, cytoplasmic OS=Mus musculus GN=Dynll2 PE=1 SV=1 - [DYL2_MOUSE]	12.4123	37.08	3	1	2	3	1.23783e+07	89	10.3431	7.37158
Q3TFE8	Uncharacterized protein OS=Mus musculus GN=Kpnb1 PE=2 SV=1 - [Q3TFE8_MOUSE]	12.3789	6.06	4	4	4	4	1.02694e+07	875	97.051	4.77979
Q920P5	Adenylate kinase isoenzyme 5 OS=Mus musculus GN=Ak5 PE=1 SV=2 - [KAD5_MOUSE]	12.2901	9.43	3	5	5	5	3.32851e+06	562	63.283	5.2876
Q8BPC7	Uncharacterized protein (Fragment) OS=Mus musculus GN=App PE=2 SV=1 - [Q8BPC7_MOUSE]	12.2591	13.02	9	4	4	4	6.1645e+06	384	43.9623	6.27783
A0A087WQE6	Elongin-C (Fragment) OS=Mus musculus GN=Eloc PE=1 SV=1 - [A0A087WQE6_MOUSE]	12.2298	35.79	4	2	2	3	8.25674e+06	95	10.6501	5.14795
Q9JLM7	Double cortin and calcium/calmodulin-dependent protein kinase-like 1, isoform CRA_c OS=Mus musculus GN=Dclk1 PE=2 SV=1 - [Q9JLM7_MOUSE]	12.1619	7.4	24	3	3	4	2.23308e+06	527	58.6051	9.26123
Q8K354	Carbonyl reductase [NADPH] 3 OS=Mus musculus GN=Cbr3 PE=1 SV=1 - [CBR3_MOUSE]	12.0777	15.88	1	3	4	4	3.44496e+06	277	30.9339	6.56592
A0A0A6YWP6	V-type proton ATPase subunit H OS=Mus musculus GN=Atp6v1h PE=1 SV=1 - [A0A0A6YWP6_MOUSE]	12.0115	12.7	5	4	4	4	6.12326e+06	441	50.7786	6.69775
P27773	Protein disulfide-isomerase A3 OS=Mus musculus GN=Pdia3 PE=1 SV=2 - [PDIA3_MOUSE]	11.9986	9.5	2	4	4	4	2.57975e+06	505	56.6427	6.21436
H3BKL8	Dual-specificity protein phosphatase 3 OS=Mus musculus GN=Dusp3 PE=1 SV=1 - [H3BKL8_MOUSE]	11.9911	20.69	3	2	2	3	5.87901e+06	145	16.0028	4.77979
Q9R1T2	SUMO-activating enzyme subunit 1 OS=Mus musculus GN=Sae1 PE=1 SV=1 - [SAE1_MOUSE]	11.9832	12.57	2	4	4	4	2.41264e+06	350	38.5956	5.36377
A0A1B0GS63	ADP-ribosylation factor interacting protein 2, isoform CRA_c OS=Mus musculus GN=Arfip2 PE=1 SV=1 - [A0A1B0GS63_MOUSE]	11.9634	13.06	6	3	3	3	2.34944e+06	337	37.265	6.03662
P62869	Elongin-B OS=Mus musculus GN=Elob PE=1 SV=1 - [ELOB_MOUSE]	11.9464	62.71	2	4	4	4	6.42755e+06	118	13.1616	5.0083
P47754	F-actin-capping protein subunit alpha-2 OS=Mus musculus GN=Capza2 PE=1 SV=3 - [CAZA2_MOUSE]	11.9368	18.18	7	3	4	4	6.37848e+06	286	32.9466	5.84619
P63028	Translationally-controlled tumor protein OS=Mus musculus GN=Tpt1 PE=1 SV=1 - [TCTP_MOUSE]	11.8473	19.77	2	3	3	4	8.52626e+06	172	19.4496	4.85596
Q8BYR5-5	Isoform 5 of Calcium-dependent secretion activator 2 OS=Mus musculus GN=Cadps2 - [CAPS2_MOUSE]	11.8385	3.89	15	1	4	4	4.07074e+06	1259	143.837	6.13818
B0V2H4	V-type proton ATPase subunit G OS=Mus musculus GN=Atp6v1g2 PE=1 SV=1 - [B0V2H4_MOUSE]	11.779	45.16	3	3	3	3	1.7406e+06	93	10.8805	10.2427
Q80TZ3-2	Isoform 2 of Putative tyrosine-protein phosphatase auxilin OS=Mus musculus GN=Dnajc6 - [AUXI_MOUSE]	11.7496	3.78	4	3	3	4	1.91746e+06	900	98.459	7.2251
Q8CBI2	Uncharacterized protein OS=Mus musculus GN=Chm PE=2 SV=1 - [Q8CBI2_MOUSE]	11.7198	12.7	7	4	4	4	3.16555e+06	512	56.8409	4.99561
Q3UDY9	Uncharacterized protein (Fragment) OS=Mus musculus GN=Snx1 PE=2 SV=1 - [Q3UDY9_MOUSE]	11.7095	9.96	5	3	4	4	2.74194e+06	492	55.4529	5.21143
A2RRJ4	Exportin 5 OS=Mus musculus GN=Xpo5 PE=2 SV=1 - [A2RRJ4_MOUSE]	11.604	3.32	3	3	3	3	1.59981e+06	1204	136.837	5.8208
O70591	Prefoldin subunit 2 OS=Mus musculus GN=Pfdn2 PE=1 SV=2 - [PFD2_MOUSE]	11.5766	22.73	2	3	3	3	6.8702e+06	154	16.5236	6.58057
E9Q5F6	Polyubiquitin-C (Fragment) OS=Mus musculus GN=Ubc PE=4 SV=1 - [E9Q5F6_MOUSE]	11.5697	52.24	19	3	3	4	2.14467e+07	201	22.5782	7.40088
Q9D4H8	Cullin-2 OS=Mus musculus GN=Cul2 PE=1 SV=2 - [CUL2_MOUSE]	11.5313	5.23	5	4	4	4	1.83628e+06	745	86.8208	7.00537
Q5UE59	Kinesin light chain 1 OS=Mus musculus GN=Klc1 PE=1 SV=1 - [Q5UE59_MOUSE]	11.5095	8.49	15	3	4	4	2.081e+06	542	61.591	5.75732
Q8BVQ5	Protein phosphatase methylesterase 1 OS=Mus musculus GN=Ppme1 PE=1 SV=5 - [PPME1_MOUSE]	11.4955	10.36	1	3	3	4	7.30279e+06	386	42.2292	5.97314
Q3U1J4	DNA damage-binding protein 1 OS=Mus musculus GN=Ddb1 PE=1 SV=2 - [DDB1_MOUSE]	11.4748	4.04	3	3	3	4	3.01028e+06	1140	126.772	5.26221
Q99JP6	Homer protein homolog 3 OS=Mus musculus GN=Homer3 PE=1 SV=2 - [HOME3_MOUSE]	11.4678	16.01	3	4	4	4	2.39267e+06	356	39.6701	5.36377
Q3UM23	Uncharacterized protein OS=Mus musculus GN=Rnh1 PE=2 SV=1 - [Q3UM23_MOUSE]	11.3769	9.87	4	3	3	3	2.29343e+06	456	49.8111	4.77979
Q9ESJ4	NCK-interacting protein with SH3 domain OS=Mus musculus GN=Nckipsd PE=1 SV=2 - [SPN90_MOUSE]	11.3643	4.48	1	2	2	3	1.25732e+06	714	78.5225	6.04932
P49442	Inositol polyphosphate 1-phosphatase OS=Mus musculus GN=Inpp1 PE=1 SV=2 - [INPP_MOUSE]	11.3564	9.09	1	3	3	3	3.92141e+06	396	43.3189	5.0083
A0A1W2P6G5	Myosin light polypeptide 6 OS=Mus musculus GN=Myl6 PE=1 SV=1 - [A0A1W2P6G5_MOUSE]	11.3424	28.06	7	3	3	3	3.7504e+06	139	15.4384	4.53857
P16460	Argininosuccinate synthase OS=Mus musculus GN=Ass1 PE=1 SV=1 - [ASSY_MOUSE]	11.3323	8.98	2	5	5	5	4.78281e+06	412	46.555	8.22119
A0A1B0GS13	Apoptosis regulator BAX (Fragment) OS=Mus musculus GN=Bax PE=1 SV=1 - [A0A1B0GS13_MOUSE]	11.3258	29.82	8	3	3	3	3.85312e+06	114	12.6152	4.94482
Q9CX34	Protein SGT1 homolog OS=Mus musculus GN=Sugt1 PE=1 SV=3 - [SGT1_MOUSE]	11.3188	14.58	2	4	4	4	3.32941e+06	336	38.135	5.45264
Q8BTG7	Protein NDRG4 OS=Mus musculus GN=Ndrg4 PE=1 SV=1 - [NDRG4_MOUSE]	11.2019	12.22	5	4	4	4	5.30198e+06	352	38.4841	6.31592
Q61166	Microtubule-associated protein RP/EB family member 1 OS=Mus musculus GN=Mapre1 PE=1 SV=3 - [MARE1_MOUSE]	11.1448	17.91	1	2	3	3	3.40267e+06	268	29.9972	5.22412
P61089	Ubiquitin-conjugating enzyme E2 N OS=Mus musculus GN=Ube2n PE=1 SV=1 - [UBE2N_MOUSE]	11.0949	19.08	1	4	4	4	1.08497e+07	152	17.127	6.56592
Q6P5F9	Exportin-1 OS=Mus musculus GN=Xpo1 PE=1 SV=1 - [XPO1_MOUSE]	11.0433	4.58	3	4	4	4	3.94577e+06	1071	123.013	6.07471
Q3USC7	Ganglioside-induced differentiation-associated protein 1-like 1 OS=Mus musculus GN=Gdap1l1 PE=1 SV=1 - [Q3USC7_MOUSE]	10.9322	10.35	3	3	3	3	2.05583e+06	367	41.8934	6.48096
Q8K274	Ketosamine-3-kinase OS=Mus musculus GN=Fn3krp PE=1 SV=2 - [KT3K_MOUSE]	10.9068	15.21	1	3	3	3	1.34678e+06	309	34.4463	7.86963
G3UY29	MCG22989, isoform CRA_a OS=Mus musculus GN=Rab11b PE=4 SV=1 - [G3UY29_MOUSE]	10.8989	25.5	9	4	4	4	8.54723e+06	149	16.9138	6.96143
Q8CHP8	Glycerol-3-phosphate phosphatase OS=Mus musculus GN=Pgp PE=1 SV=1 - [PGP_MOUSE]	10.8769	14.33	4	4	4	4	8.75923e+06	321	34.5187	5.35107
P61294	Ras-related protein Rab-6B OS=Mus musculus GN=Rab6b PE=1 SV=1 - [RAB6B_MOUSE]	10.8388	18.75	33	3	4	4	1.99668e+07	208	23.4469	5.52881
P62827	GTP-binding nuclear protein Ran OS=Mus musculus GN=Ran PE=1 SV=3 - [RAN_MOUSE]	10.8083	20.37	4	4	4	4	1.99691e+07	216	24.4076	7.48877
A0A0G2JGI9	Amylo-1,6-glucosidase, 4-alpha-glucanotransferase OS=Mus musculus GN=Agl PE=1 SV=1 - [A0A0G2JGI9_MOUSE]	10.8004	2.81	4	3	3	4	665506	1279	145.042	6.65381
P60879	Synaptosomal-associated protein 25 OS=Mus musculus GN=Snap25 PE=1 SV=1 - [SNP25_MOUSE]	10.7921	21.84	2	3	3	3	4.02819e+06	206	23.3002	4.76709
Q9WU78	Programmed cell death 6-interacting protein OS=Mus musculus GN=Pdcd6ip PE=1 SV=3 - [PDC6I_MOUSE]	10.7866	5.29	5	4	4	4	1.58328e+06	869	95.9642	6.52197
P28663	Beta-soluble NSF attachment protein OS=Mus musculus GN=Napb PE=1 SV=2 - [SNAB_MOUSE]	10.7663	16.44	3	3	3	3	2.34456e+06	298	33.5355	5.46533
Q05DD2	Nefl protein (Fragment) OS=Mus musculus GN=Nefl PE=2 SV=1 - [Q05DD2_MOUSE]	10.7513	8.43	2	4	4	4	2.13498e+06	510	57.7906	4.81787
Q3TIU4	2',5'-phosphodiesterase 12 OS=Mus musculus GN=Pde12 PE=1 SV=2 - [PDE12_MOUSE]	10.7274	9.7	1	2	2	3	3.43145e+06	608	67.471	6.91748
A0A286YDR2	Ras-related protein Rab-3C OS=Mus musculus GN=Rab3c PE=1 SV=1 - [A0A286YDR2_MOUSE]	10.7183	20	39	1	4	4	2.22703e+07	225	25.5965	5.13525
A1BN54	Alpha actinin 1a OS=Mus musculus GN=Actn1 PE=1 SV=1 - [A1BN54_MOUSE]	10.7119	3.49	8	1	3	3	2.70446e+06	887	102.655	5.47803
Q9CZD3	Glycine--tRNA ligase OS=Mus musculus GN=Gars PE=1 SV=1 - [GARS_MOUSE]	10.7077	5.62	1	4	4	4	2.98253e+06	729	81.8257	6.65381
F6RJV6	LanC-like protein 2 (Fragment) OS=Mus musculus GN=Lancl2 PE=1 SV=1 - [F6RJV6_MOUSE]	10.7057	9.75	2	3	3	3	4.47714e+06	441	49.711	7.13721
Q3TCS0	Uncharacterized protein OS=Mus musculus GN=Prep PE=2 SV=1 - [Q3TCS0_MOUSE]	10.6846	5.35	3	3	3	3	1.93222e+06	710	80.6308	5.66846
O09012-2	Isoform 2 of Peroxisomal targeting signal 1 receptor OS=Mus musculus GN=Pex5 - [PEX5_MOUSE]	10.6562	8.14	3	3	3	3	3.14348e+06	602	66.7646	4.55127
Q8BGT8	Phytanoyl-CoA hydroxylase-interacting protein-like OS=Mus musculus GN=Phyhipl PE=1 SV=1 - [PHIPL_MOUSE]	10.621	12.27	4	3	4	4	1.1885e+07	375	42.3139	6.354
P34022	Ran-specific GTPase-activating protein OS=Mus musculus GN=Ranbp1 PE=1 SV=2 - [RANG_MOUSE]	10.608	27.59	3	3	3	3	6.68555e+06	203	23.5817	5.22412
Q9WTL7	Acyl-protein thioesterase 2 OS=Mus musculus GN=Lypla2 PE=1 SV=1 - [LYPA2_MOUSE]	10.5807	18.18	1	4	4	4	5.42163e+06	231	24.7777	7.2251
O70325-2	Isoform Cytoplasmic of Phospholipid hydroperoxide glutathione peroxidase, mitochondrial OS=Mus musculus GN=Gpx4 - [GPX41_MOUSE]	10.5084	26.47	9	4	4	4	5.14009e+06	170	19.5103	8.04541
A3KGC5	Serine/threonine-protein kinase PAK 3 (Fragment) OS=Mus musculus GN=Pak3 PE=1 SV=1 - [A3KGC5_MOUSE]	10.4987	8.74	7	1	3	4	5.99368e+06	366	40.7765	5.68115
P18872	Guanine nucleotide-binding protein G(o) subunit alpha OS=Mus musculus GN=Gnao1 PE=1 SV=3 - [GNAO_MOUSE]	10.4689	11.86	33	4	4	4	2.56258e+06	354	40.0589	5.52881
P50518	V-type proton ATPase subunit E 1 OS=Mus musculus GN=Atp6v1e1 PE=1 SV=2 - [VATE1_MOUSE]	10.4421	16.37	4	4	4	4	3.18385e+06	226	26.1408	8.42627
Q9JK98	Clusterin OS=Mus musculus GN=Clu PE=2 SV=1 - [Q9JK98_MOUSE]	10.3518	6.72	2	2	2	3	5.40702e+06	372	43.0819	5.61768
Q9D358	Low molecular weight phosphotyrosine protein phosphatase OS=Mus musculus GN=Acp1 PE=1 SV=3 - [PPAC_MOUSE]	10.3451	24.05	4	3	3	3	1.0425e+07	158	18.1799	6.7417
Q4FJZ2	Importin subunit alpha OS=Mus musculus GN=Kpna6 PE=1 SV=1 - [Q4FJZ2_MOUSE]	10.2814	8.82	3	3	3	3	1.55283e+06	533	59.5653	4.98291
Q80TB8	Synaptic vesicle membrane protein VAT-1 homolog-like OS=Mus musculus GN=Vat1l PE=1 SV=2 - [VAT1L_MOUSE]	10.2441	6.47	3	3	3	4	3.16508e+06	417	45.7881	5.05908
F6U6U5	Serine/threonine-protein kinase SIK3 (Fragment) OS=Mus musculus GN=Sik3 PE=1 SV=1 - [F6U6U5_MOUSE]	10.2317	3.13	6	4	4	4	3.07572e+06	1214	134.791	6.81494
Q99K01-3	Isoform 3 of Pyridoxal-dependent decarboxylase domain-containing protein 1 OS=Mus musculus GN=Pdxdc1 - [PDXD1_MOUSE]	10.2194	6.9	7	4	4	4	4.17012e+06	710	78.4934	5.5415
A0A286YCG3	Serine/threonine-protein phosphatase 6 regulatory subunit 3 (Fragment) OS=Mus musculus GN=Ppp6r3 PE=1 SV=1 - [A0A286YCG3_MOUSE]	10.1858	18.42	4	3	3	3	1.8386e+06	228	25.3082	4.14502
D3YXZ3	Kinesin light chain 2 OS=Mus musculus GN=Klc2 PE=1 SV=1 - [D3YXZ3_MOUSE]	10.1577	7.62	6	2	3	3	1.86439e+06	617	68.1349	7.06396
E9Q175	Unconventional myosin-VI OS=Mus musculus GN=Myo6 PE=1 SV=1 - [E9Q175_MOUSE]	10.0908	3.59	10	3	3	3	6.35893e+06	1253	144.682	8.51416
P51880	Fatty acid-binding protein, brain OS=Mus musculus GN=Fabp7 PE=1 SV=2 - [FABP7_MOUSE]	10.0496	21.97	3	2	2	3	6.20542e+06	132	14.8834	5.63037
Q9D1A2	Cytosolic non-specific dipeptidase OS=Mus musculus GN=Cndp2 PE=1 SV=1 - [CNDP2_MOUSE]	10.0437	9.47	3	4	4	4	1.17064e+07	475	52.7336	5.65576
Q9D2V7	Coronin-7 OS=Mus musculus GN=Coro7 PE=1 SV=2 - [CORO7_MOUSE]	10.0413	4.88	2	3	3	3	2.52258e+06	922	100.749	5.77002
A0A1W2P733	C-1-tetrahydrofolate synthase, cytoplasmic OS=Mus musculus GN=Mthfd1 PE=1 SV=1 - [A0A1W2P733_MOUSE]	9.98733	4.77	6	3	3	3	3.77554e+06	755	81.9898	7.2251
A0A0G2JGC1	Serine/threonine-protein phosphatase OS=Mus musculus GN=Ppp1cc PE=1 SV=1 - [A0A0G2JGC1_MOUSE]	9.94759	13.55	8	1	3	3	4.8513e+06	273	31.347	5.96045
Q60668-3	Isoform 3 of Heterogeneous nuclear ribonucleoprotein D0 OS=Mus musculus GN=Hnrnpd - [HNRPD_MOUSE]	9.84945	13.73	13	2	3	3	2.38762e+06	306	32.7341	8.1626
Q9EPK7	Exportin-7 OS=Mus musculus GN=Xpo7 PE=1 SV=3 - [XPO7_MOUSE]	9.81309	4.23	3	4	4	4	5.35225e+06	1087	123.731	6.37939
Q9Z2X1-2	Isoform 2 of Heterogeneous nuclear ribonucleoprotein F OS=Mus musculus GN=Hnrnpf - [HNRPF_MOUSE]	9.74535	10.63	6	2	3	3	3.10959e+06	395	43.6579	5.47803
Q61768	Kinesin-1 heavy chain OS=Mus musculus GN=Kif5b PE=1 SV=3 - [KINH_MOUSE]	9.72804	3.74	14	3	3	3	3.48143e+06	963	109.484	6.44287
Q5SUR0	Phosphoribosylformylglycinamidine synthase OS=Mus musculus GN=Pfas PE=1 SV=1 - [PUR4_MOUSE]	9.69096	3.07	4	4	4	4	2.83075e+06	1337	144.538	5.66846
P60469-2	Isoform 2 of Liprin-alpha-3 OS=Mus musculus GN=Ppfia3 - [LIPA3_MOUSE]	9.6543	5.66	4	4	4	4	1.43536e+06	1043	116.208	5.96045
O88844	Isocitrate dehydrogenase [NADP] cytoplasmic OS=Mus musculus GN=Idh1 PE=1 SV=2 - [IDHC_MOUSE]	9.64892	9.42	9	3	3	3	3.99419e+06	414	46.6445	7.1665
Q3TYF5	Serine/threonine-protein phosphatase (Fragment) OS=Mus musculus GN=Ppp1ca PE=2 SV=1 - [Q3TYF5_MOUSE]	9.64356	13.68	6	1	3	3	5.49967e+06	329	37.1006	7.00537
P10639	Thioredoxin OS=Mus musculus GN=Txn PE=1 SV=3 - [THIO_MOUSE]	9.61485	31.43	1	3	3	3	6.70254e+06	105	11.6676	4.91943
F7B6K4	Pantothenate kinase 4 (Fragment) OS=Mus musculus GN=Pank4 PE=1 SV=1 - [F7B6K4_MOUSE]	9.5588	8.25	5	3	3	3	2.36629e+06	473	53.2429	6.40479
E9PVM7	Glutathione S-transferase (Fragment) OS=Mus musculus GN=Gstm5 PE=1 SV=1 - [E9PVM7_MOUSE]	9.53281	16.74	10	3	4	4	4.17448e+07	215	25.4877	6.22705
P52760	2-iminobutanoate/2-iminopropanoate deaminase OS=Mus musculus GN=Rida PE=1 SV=3 - [RIDA_MOUSE]	9.52356	27.41	1	3	3	3	2.08601e+07	135	14.2465	8.67529
A0A0R4J1C2	Calpain small subunit 1 OS=Mus musculus GN=Capns1 PE=1 SV=1 - [A0A0R4J1C2_MOUSE]	9.47414	16	4	3	3	3	4.30569e+06	200	22.9091	5.30029
Q9D8B3	Charged multivesicular body protein 4b OS=Mus musculus GN=Chmp4b PE=1 SV=2 - [CHM4B_MOUSE]	9.46681	11.16	1	3	3	3	3.26667e+06	224	24.9206	4.81787
Q3UTI4	Uncharacterized protein (Fragment) OS=Mus musculus GN=Gucy1b3 PE=2 SV=1 - [Q3UTI4_MOUSE]	9.44461	6.77	3	3	3	3	3.80818e+06	606	68.962	5.5415
Q80TL4	PHD finger protein 24 OS=Mus musculus GN=Phf24 PE=1 SV=2 - [PHF24_MOUSE]	9.44221	7.75	6	3	3	3	1.63172e+06	400	45.1944	5.77002
P35235-2	Isoform 2 of Tyrosine-protein phosphatase non-receptor type 11 OS=Mus musculus GN=Ptpn11 - [PTN11_MOUSE]	9.44186	5.4	4	3	3	3	2.46971e+06	593	67.9921	7.29834
Q8C8R3-3	Isoform 3 of Ankyrin-2 OS=Mus musculus GN=Ank2 - [ANK2_MOUSE]	9.41915	6.76	7	3	3	3	1.88107e+06	1050	117.362	4.91943
Q148T4	Tnc protein OS=Mus musculus GN=Tnc PE=2 SV=1 - [Q148T4_MOUSE]	9.40413	2.43	7	4	4	4	2.51089e+06	1564	172.199	4.98291
Q3TIA9	Uncharacterized protein OS=Mus musculus GN=Asns PE=2 SV=1 - [Q3TIA9_MOUSE]	9.32791	7.31	3	4	4	4	2.23674e+06	561	64.3766	6.65381
Q8CBG6	6-phosphogluconolactonase OS=Mus musculus GN=Pgls PE=1 SV=1 - [Q8CBG6_MOUSE]	9.31617	18.6	5	3	3	3	5.39729e+06	215	22.649	6.18896
Q9CQI6	Coactosin-like protein OS=Mus musculus GN=Cotl1 PE=1 SV=3 - [COTL1_MOUSE]	9.28091	23.24	2	4	4	4	1.23615e+07	142	15.934	5.40186
G1JLS7	Kidney-specific SPAK OS=Mus musculus GN=Stk39 PE=2 SV=1 - [G1JLS7_MOUSE]	9.22286	7.19	4	2	2	3	4.31568e+06	306	34.1213	5.99854
Q9D927	Uncharacterized protein OS=Mus musculus GN=1810009N02Rik PE=2 SV=1 - [Q9D927_MOUSE]	9.21598	10.73	1	2	2	3	9.99244e+06	233	25.051	5.24951
Q8CIF2	10-formyltetrahydrofolate dehydrogenase OS=Mus musculus GN=Aldh1l1 PE=2 SV=1 - [Q8CIF2_MOUSE]	9.21194	3.99	5	3	3	3	2.08451e+06	902	98.6716	5.98584
Q80XI4	Phosphatidylinositol 5-phosphate 4-kinase type-2 beta OS=Mus musculus GN=Pip4k2b PE=1 SV=1 - [PI42B_MOUSE]	9.16256	7.45	4	2	2	2	3.33649e+06	416	47.2888	7.32764
Q61482	CDE1-binding protein CDEBP OS=Mus musculus GN=Aplp2 PE=4 SV=1 - [Q61482_MOUSE]	9.1414	4.98	11	3	3	3	1.43971e+06	763	86.6611	4.75439
Q8R570	Synaptosomal-associated protein 47 OS=Mus musculus GN=Snap47 PE=1 SV=1 - [SNP47_MOUSE]	9.13657	8.72	3	2	2	2	4.61356e+06	413	46.4951	5.75732
P70349	Histidine triad nucleotide-binding protein 1 OS=Mus musculus GN=Hint1 PE=1 SV=3 - [HINT1_MOUSE]	9.08432	23.02	2	3	3	3	3.40378e+07	126	13.7681	6.87354
Q9EQF6	Dihydropyrimidinase-related protein 5 OS=Mus musculus GN=Dpysl5 PE=1 SV=1 - [DPYL5_MOUSE]	9.04326	8.69	1	3	3	3	4.27762e+06	564	61.4773	7.09326
D3Z7C6	Prostaglandin E synthase 3 OS=Mus musculus GN=Ptges3 PE=1 SV=1 - [D3Z7C6_MOUSE]	9.00102	19.23	4	3	3	3	4.4891e+06	130	14.9729	4.79248
Q8BH58	TIP41-like protein OS=Mus musculus GN=Tiprl PE=1 SV=1 - [TIPRL_MOUSE]	8.993	14.39	2	3	3	3	2.21954e+06	271	31.2336	5.63037
Q8BP92	Reticulocalbin-2 OS=Mus musculus GN=Rcn2 PE=1 SV=1 - [RCN2_MOUSE]	8.97707	9.69	2	2	2	3	9.6077e+06	320	37.2478	4.42432
P56380	Bis(5'-nucleosyl)-tetraphosphatase [asymmetrical] OS=Mus musculus GN=Nudt2 PE=1 SV=3 - [AP4A_MOUSE]	8.96972	20.41	2	2	2	3	2.39333e+06	147	16.9787	6.27783
Q6PD28	Serine/threonine-protein phosphatase 2A 56 kDa regulatory subunit beta isoform OS=Mus musculus GN=Ppp2r5b PE=1 SV=1 - [2A5B_MOUSE]	8.95599	5.03	9	1	2	3	1.59616e+06	497	57.3058	6.84424
O35215	D-dopachrome decarboxylase OS=Mus musculus GN=Ddt PE=1 SV=3 - [DOPD_MOUSE]	8.95391	23.73	3	3	3	3	1.09153e+07	118	13.0688	6.53662
Q3TCK3	Uncharacterized protein (Fragment) OS=Mus musculus GN=Ehd1 PE=2 SV=1 - [Q3TCK3_MOUSE]	8.92368	6.19	7	1	3	3	2.83298e+06	485	54.6406	6.56592
Q9QXL2-3	Isoform 3 of Kinesin-like protein KIF21A OS=Mus musculus GN=Kif21a - [KI21A_MOUSE]	8.91658	2.55	13	3	3	3	787819	1567	174.697	6.06201
Q6PG70	Oxysterol-binding protein OS=Mus musculus GN=Osbpl1a PE=2 SV=1 - [Q6PG70_MOUSE]	8.7908	10.15	8	3	3	3	6.04762e+06	404	46.359	6.0874
F7BX26	Serine/threonine-protein phosphatase (Fragment) OS=Mus musculus GN=Ppp5c PE=1 SV=1 - [F7BX26_MOUSE]	8.78341	6.3	2	3	3	3	2.94646e+06	476	54.2807	6.20166
Q61249	Immunoglobulin-binding protein 1 OS=Mus musculus GN=Igbp1 PE=1 SV=1 - [IGBP1_MOUSE]	8.76492	13.24	3	3	3	3	610823	340	38.9466	6.17627
A8DUM2	Beta-globin OS=Mus musculus GN=Hbbt1 PE=3 SV=1 - [A8DUM2_MOUSE]	8.74048	23.13	11	2	3	3	4.52403e+06	147	15.7701	7.6499
Q99JX3-2	Isoform 2 of Golgi reassembly-stacking protein 2 OS=Mus musculus GN=Gorasp2 - [GORS2_MOUSE]	8.71713	12.79	10	3	3	3	995363	383	39.636	4.60205
P70336	Rho-associated protein kinase 2 OS=Mus musculus GN=Rock2 PE=1 SV=1 - [ROCK2_MOUSE]	8.67929	2.88	10	3	3	3	1.52485e+06	1388	160.485	5.98584
Q3UYN2	Copine-6 OS=Mus musculus GN=Cpne6 PE=1 SV=1 - [Q3UYN2_MOUSE]	8.66478	5.4	3	3	3	3	1.99122e+06	556	61.6135	5.50342
Q9D0I9	Arginine--tRNA ligase, cytoplasmic OS=Mus musculus GN=Rars PE=1 SV=2 - [SYRC_MOUSE]	8.64606	5.91	3	3	3	3	1.33511e+06	660	75.6251	7.54736
P05132-2	Isoform 2 of cAMP-dependent protein kinase catalytic subunit alpha OS=Mus musculus GN=Prkaca - [KAPCA_MOUSE]	8.61899	10.79	12	3	3	3	3.88395e+06	343	39.7775	8.66064
A0A0G2JDV8	Calponin OS=Mus musculus GN=Cnn3 PE=1 SV=1 - [A0A0G2JDV8_MOUSE]	8.61661	13.38	6	3	3	3	1.9216e+06	284	31.3753	6.16357
Q9CT10	Ran-binding protein 3 OS=Mus musculus GN=Ranbp3 PE=1 SV=2 - [RANB3_MOUSE]	8.61304	7.54	1	3	3	3	1.72573e+06	491	52.5407	5.12256
Q91VC7	Protein phosphatase 1 regulatory subunit 14A OS=Mus musculus GN=Ppp1r14a PE=1 SV=1 - [PP14A_MOUSE]	8.56531	22.45	2	3	3	3	1.86602e+06	147	16.6385	7.34229
Q3UEA1	Uncharacterized protein (Fragment) OS=Mus musculus GN=Acly PE=2 SV=1 - [Q3UEA1_MOUSE]	8.56352	3.38	7	3	3	3	1.67351e+06	1034	112.975	7.76709
A0A1W2P7G2	SAP domain-containing ribonucleoprotein OS=Mus musculus GN=Sarnp PE=1 SV=1 - [A0A1W2P7G2_MOUSE]	8.54483	22.05	4	2	2	2	2.43566e+06	127	14.1056	10.4917
P61027	Ras-related protein Rab-10 OS=Mus musculus GN=Rab10 PE=1 SV=1 - [RAB10_MOUSE]	8.52734	17	38	1	3	3	1.67391e+07	200	22.5266	8.38232
Q8VBY2	Calcium/calmodulin-dependent protein kinase kinase 1 OS=Mus musculus GN=Camkk1 PE=1 SV=1 - [KKCC1_MOUSE]	8.51653	4.75	1	2	2	2	1.61356e+06	505	55.8025	5.98584
Q3U8R9	Uncharacterized protein OS=Mus musculus GN=Txnl1 PE=2 SV=1 - [Q3U8R9_MOUSE]	8.50761	11.76	4	2	2	2	2.96853e+06	289	32.1587	5.0083
P63037	DnaJ homolog subfamily A member 1 OS=Mus musculus GN=Dnaja1 PE=1 SV=1 - [DNJA1_MOUSE]	8.47841	9.32	5	3	3	3	1.98079e+06	397	44.8395	7.07861
Q8VIM9	Immunity-related GTPase family Q protein OS=Mus musculus GN=Irgq PE=1 SV=1 - [IRGQ_MOUSE]	8.46479	9.09	1	3	3	3	2.0869e+06	583	59.2868	4.83057
Q5SSM3-2	Isoform 2 of Rho GTPase-activating protein 44 OS=Mus musculus GN=Arhgap44 - [RHG44_MOUSE]	8.42821	5.24	5	3	3	3	1.11362e+06	764	83.2203	6.72705
O35685	Nuclear migration protein nudC OS=Mus musculus GN=Nudc PE=1 SV=1 - [NUDC_MOUSE]	8.41706	9.34	1	3	3	3	3.08695e+06	332	38.3343	5.26221
P32921-2	Isoform 2 of Tryptophan--tRNA ligase, cytoplasmic OS=Mus musculus GN=Wars - [SYWC_MOUSE]	8.33389	6.53	4	2	2	2	3.72958e+06	475	53.6068	7.07861
E0CZE0	NEDD8-activating enzyme E1 regulatory subunit OS=Mus musculus GN=Nae1 PE=1 SV=1 - [E0CZE0_MOUSE]	8.32081	7.06	2	3	3	3	3.41018e+06	510	57.5835	5.84619
D3Z6G3	Microtubule-associated protein RP/EB family member 3 OS=Mus musculus GN=Mapre3 PE=1 SV=1 - [D3Z6G3_MOUSE]	8.30719	13.16	2	1	3	3	1.33505e+06	266	30.3451	5.30029
Q9QZX7-2	Isoform 2 of Serine racemase OS=Mus musculus GN=Srr - [SRR_MOUSE]	8.23932	14.97	5	3	3	3	6.42567e+06	314	34.0086	6.01123
Q5PR73	GTP-binding protein Di-Ras2 OS=Mus musculus GN=Diras2 PE=1 SV=1 - [DIRA2_MOUSE]	8.22716	17.59	1	3	3	3	7.65901e+06	199	22.4836	8.76318
Q61655	ATP-dependent RNA helicase DDX19A OS=Mus musculus GN=Ddx19a PE=1 SV=2 - [DD19A_MOUSE]	8.19012	7.74	3	3	3	3	1.9978e+06	478	53.8988	6.66846
O54984	ATPase Asna1 OS=Mus musculus GN=Asna1 PE=1 SV=2 - [ASNA_MOUSE]	8.16039	8.91	4	3	3	3	6.42484e+06	348	38.7974	4.90674
A0A087WNP6	Protein CDV3 OS=Mus musculus GN=Cdv3 PE=1 SV=1 - [A0A087WNP6_MOUSE]	8.16026	22.55	6	2	2	2	2.94754e+06	235	24.1816	5.85889
Q9JJC6	RILP-like protein 1 OS=Mus musculus GN=Rilpl1 PE=1 SV=1 - [RIPL1_MOUSE]	8.15012	8.37	4	3	3	3	1.39908e+06	406	47.2942	5.16064
Q05CM5	Eif5 protein (Fragment) OS=Mus musculus GN=Eif5 PE=2 SV=1 - [Q05CM5_MOUSE]	8.13114	15.54	12	3	3	3	3.98468e+06	251	28.4352	7.38623
Q8BRB6	TBC1 domain family member 24 OS=Mus musculus GN=Tbc1d24 PE=2 SV=1 - [Q8BRB6_MOUSE]	8.10374	11.08	4	3	3	3	6.11769e+06	325	36.8831	8.19189
Q9R0P5	Destrin OS=Mus musculus GN=Dstn PE=1 SV=3 - [DEST_MOUSE]	8.09178	15.76	1	2	3	3	9.71339e+06	165	18.5095	7.97217
A2AEW9	GRIP1-associated protein 1 OS=Mus musculus GN=Gripap1 PE=1 SV=1 - [A2AEW9_MOUSE]	8.08257	3.03	7	2	2	3	1.82525e+06	792	90.7093	5.17334
Q8VHH5-2	Isoform 2 of Arf-GAP with GTPase, ANK repeat and PH domain-containing protein 3 OS=Mus musculus GN=Agap3 - [AGAP3_MOUSE]	8.07143	8.4	8	2	2	2	1.2928e+06	369	40.4446	8.00146
Q923D2	Flavin reductase (NADPH) OS=Mus musculus GN=Blvrb PE=1 SV=3 - [BLVRB_MOUSE]	8.06108	14.08	4	2	2	3	2.11227e+06	206	22.1834	7.00537
Q9DCT8	Cysteine-rich protein 2 OS=Mus musculus GN=Crip2 PE=1 SV=1 - [CRIP2_MOUSE]	8.04366	18.27	2	2	2	2	1.50722e+07	208	22.7121	8.63135
B1AT92	Growth factor receptor-bound protein 2 OS=Mus musculus GN=Grb2 PE=1 SV=1 - [B1AT92_MOUSE]	8.04191	16.26	5	3	3	3	2.3598e+06	203	23.5726	6.80029
Q9D154	Leukocyte elastase inhibitor A OS=Mus musculus GN=Serpinb1a PE=1 SV=1 - [ILEUA_MOUSE]	8.03442	8.71	3	3	3	3	1.66304e+06	379	42.5478	6.21436
A0A1L1SS90	Aminoacylase-1 OS=Mus musculus GN=Acy1 PE=1 SV=1 - [A0A1L1SS90_MOUSE]	8.02492	9.65	8	3	3	3	1.67629e+06	373	42.041	6.12549
P62774	Myotrophin OS=Mus musculus GN=Mtpn PE=1 SV=2 - [MTPN_MOUSE]	8.01417	16.95	1	1	1	2	6.44944e+06	118	12.8526	5.51611
Q9CWS0	N(G),N(G)-dimethylarginine dimethylaminohydrolase 1 OS=Mus musculus GN=Ddah1 PE=1 SV=3 - [DDAH1_MOUSE]	7.97666	10.18	3	3	3	3	9.02026e+06	285	31.3609	5.97314
Q9DAK9	14 kDa phosphohistidine phosphatase OS=Mus musculus GN=Phpt1 PE=1 SV=1 - [PHP14_MOUSE]	7.90083	21.77	1	2	2	3	5.42997e+06	124	13.9877	5.52881
Q8BXY4	Uncharacterized protein OS=Mus musculus GN=Rab2a PE=2 SV=1 - [Q8BXY4_MOUSE]	7.89693	16.07	7	2	2	2	6.00392e+06	168	19.1447	6.94678
Q571K5	MKIAA4133 protein (Fragment) OS=Mus musculus GN=Tnpo3 PE=2 SV=1 - [Q571K5_MOUSE]	7.87979	7.19	8	3	3	3	1.53895e+06	584	66.1066	6.06201
P16546-2	Isoform 2 of Spectrin alpha chain, non-erythrocytic 1 OS=Mus musculus GN=Sptan1 - [SPTN1_MOUSE]	7.87061	1.67	13	3	3	3	2.76124e+06	2452	282.166	5.31299
Q1MX41	Protein kinase C OS=Mus musculus GN=Prkcd PE=1 SV=1 - [Q1MX41_MOUSE]	7.85415	3.67	18	1	2	3	7.52042e+06	545	62.7805	8.04541
Q8CG76	Aflatoxin B1 aldehyde reductase member 2 OS=Mus musculus GN=Akr7a2 PE=1 SV=3 - [ARK72_MOUSE]	7.85255	9.26	1	3	3	3	2.44289e+06	367	40.5862	8.11865
Q3UYG8	O-acetyl-ADP-ribose deacetylase MACROD2 OS=Mus musculus GN=Macrod2 PE=1 SV=1 - [MACD2_MOUSE]	7.80088	5.89	2	2	2	2	1.96018e+06	475	52.1122	4.75439
P13020-2	Isoform 2 of Gelsolin OS=Mus musculus GN=Gsn - [GELS_MOUSE]	7.78756	4.24	8	3	3	3	2.91899e+06	731	80.7124	5.75732
Q3UGR5	Haloacid dehalogenase-like hydrolase domain-containing protein 2 OS=Mus musculus GN=Hdhd2 PE=1 SV=2 - [HDHD2_MOUSE]	7.75391	7.72	3	2	2	3	3.63424e+06	259	28.7121	6.04932
Q3TJ43	Vacuolar protein sorting-associated protein 35 OS=Mus musculus GN=Vps35 PE=2 SV=1 - [Q3TJ43_MOUSE]	7.75051	4.27	4	2	2	2	2.34971e+06	796	91.6318	5.40186
A0A0G2JGZ5	PDZ and LIM domain protein 5 (Fragment) OS=Mus musculus GN=Pdlim5 PE=1 SV=1 - [A0A0G2JGZ5_MOUSE]	7.73698	13.45	8	2	2	3	1.26732e+06	223	23.3153	8.25049
Q8BVR8	Centaurin, alpha 1, isoform CRA_b OS=Mus musculus GN=Adap1 PE=2 SV=1 - [Q8BVR8_MOUSE]	7.73668	10.26	5	3	3	3	1.7272e+06	302	35.3738	9.01221
Q8BJH1	Zinc finger C2HC domain-containing protein 1A OS=Mus musculus GN=Zc2hc1a PE=1 SV=1 - [ZC21A_MOUSE]	7.7062	12.96	2	3	3	3	2.41115e+06	324	35.1301	9.87646
A2ABY3	Ethanolamine-phosphate cytidylyltransferase OS=Mus musculus GN=Pcyt2 PE=1 SV=1 - [A2ABY3_MOUSE]	7.70066	5.44	5	2	2	3	2.0355e+06	386	43.4187	6.72705
B1AWC8	Phosphodiesterase OS=Mus musculus GN=Pde4b PE=1 SV=1 - [B1AWC8_MOUSE]	7.69793	5.01	19	1	3	3	1.88126e+06	659	74.9648	5.22412
P61021	Ras-related protein Rab-5B OS=Mus musculus GN=Rab5b PE=1 SV=1 - [RAB5B_MOUSE]	7.68505	17.21	9	3	3	3	2.78778e+06	215	23.6919	8.1333
Q3KQH9	Pcnp protein (Fragment) OS=Mus musculus GN=Pcnp PE=2 SV=1 - [Q3KQH9_MOUSE]	7.67176	17.07	5	2	2	2	2.8068e+06	164	17.5726	8.38232
Q8CG72	Poly(ADP-ribose) glycohydrolase ARH3 OS=Mus musculus GN=Adprhl2 PE=1 SV=1 - [ARHL2_MOUSE]	7.65103	3.78	1	1	1	2	2.01727e+06	370	39.3894	4.95752
Q3TJ52	Uncharacterized protein OS=Mus musculus GN=Rad23b PE=2 SV=1 - [Q3TJ52_MOUSE]	7.62204	10.7	5	3	3	3	5.42575e+06	327	34.5916	5.22412
Q9CPX6	Ubiquitin-like-conjugating enzyme ATG3 OS=Mus musculus GN=Atg3 PE=1 SV=1 - [ATG3_MOUSE]	7.57701	4.14	1	1	1	2	2.33139e+06	314	35.7734	4.71631
P56376	Acylphosphatase-1 OS=Mus musculus GN=Acyp1 PE=1 SV=2 - [ACYP1_MOUSE]	7.57647	27.27	3	2	2	2	4.69039e+06	99	11.2338	9.0415
Q5SVL6-2	Isoform 2 of Rap1 GTPase-activating protein 2 OS=Mus musculus GN=Rap1gap2 - [RPGP2_MOUSE]	7.55391	5.6	3	2	2	2	2.97561e+06	518	56.5128	6.63916
A0JP53	Diacylglycerol kinase OS=Mus musculus GN=Dgkh PE=2 SV=1 - [A0JP53_MOUSE]	7.52663	3.99	2	2	2	2	2.94858e+06	1078	119.794	6.15088
Q8K1L5	Protein phosphatase 1 regulatory subunit 11 OS=Mus musculus GN=Ppp1r11 PE=1 SV=1 - [PP1RB_MOUSE]	7.48868	21.37	1	1	1	2	2.04535e+07	131	14.5349	6.0874
O88271	Craniofacial development protein 1 OS=Mus musculus GN=Cfdp1 PE=1 SV=1 - [CFDP1_MOUSE]	7.42363	12.54	1	2	2	2	1.09785e+06	295	32.9014	4.85596
A0A1L1STZ1	Cysteine and histidine-rich domain-containing protein 1 OS=Mus musculus GN=Chordc1 PE=1 SV=1 - [A0A1L1STZ1_MOUSE]	7.40524	17.39	3	2	2	2	1.44791e+06	184	20.6152	6.97607
P28667	MARCKS-related protein OS=Mus musculus GN=Marcksl1 PE=1 SV=2 - [MRP_MOUSE]	7.39601	14	1	2	2	2	2.03956e+06	200	20.1534	4.61475
Q921I1	Serotransferrin OS=Mus musculus GN=Tf PE=1 SV=1 - [TRFE_MOUSE]	7.37514	4.02	3	2	2	2	2.4151e+06	697	76.6737	7.18115
Q6P8X1	Sorting nexin-6 OS=Mus musculus GN=Snx6 PE=1 SV=2 - [SNX6_MOUSE]	7.35857	8.13	3	2	2	2	1.81995e+06	406	46.6198	6.16357
Q80V77	Psmd2 protein OS=Mus musculus GN=Psmd2 PE=2 SV=1 - [Q80V77_MOUSE]	7.35548	4.39	10	2	2	2	977085	615	66.7802	5.50342
Q9D1G1	Ras-related protein Rab-1B OS=Mus musculus GN=Rab1b PE=1 SV=1 - [RAB1B_MOUSE]	7.28448	14.93	44	1	3	3	1.63194e+07	201	22.1732	5.73193
P70429-2	Isoform 1 of Ena/VASP-like protein OS=Mus musculus GN=Evl - [EVL_MOUSE]	7.17938	4.83	6	2	2	2	449208	393	42.0971	8.35303
O35343	Importin subunit alpha-3 OS=Mus musculus GN=Kpna4 PE=1 SV=1 - [IMA3_MOUSE]	7.17511	6.14	4	2	2	2	1.54971e+06	521	57.8867	4.94482
A0A0J9YUD8	High mobility group protein B1 OS=Mus musculus GN=Hmgb1 PE=1 SV=1 - [A0A0J9YUD8_MOUSE]	7.15808	16.96	13	2	2	2	8.93678e+06	171	19.7611	9.71533
Q3B7Z2	Oxysterol-binding protein 1 OS=Mus musculus GN=Osbp PE=1 SV=3 - [OSBP1_MOUSE]	7.15799	3.6	1	1	1	2	2.91591e+06	805	88.7411	7.1958
D3Z5R4	WAS/WASL-interacting protein family member 3 OS=Mus musculus GN=Wipf3 PE=1 SV=1 - [D3Z5R4_MOUSE]	7.15525	8.02	4	2	2	2	3.39842e+06	449	45.1101	10.8433
Q8BWW3	Phosphoacetylglucosamine mutase OS=Mus musculus GN=Pgm3 PE=1 SV=1 - [Q8BWW3_MOUSE]	7.15354	4.79	7	2	2	2	710721	501	54.9548	6.29053
Q3UB60	Uncharacterized protein OS=Mus musculus GN=Ppid PE=2 SV=1 - [Q3UB60_MOUSE]	7.1391	8.11	4	3	3	3	1.9862e+06	370	40.7168	7.69385
P17427	AP-2 complex subunit alpha-2 OS=Mus musculus GN=Ap2a2 PE=1 SV=2 - [AP2A2_MOUSE]	7.13583	3.09	4	2	3	3	3.34001e+06	938	103.951	6.93213
Q3TLX1	Uncharacterized protein OS=Mus musculus GN=Nampt PE=2 SV=1 - [Q3TLX1_MOUSE]	7.13467	5.7	2	2	2	2	4.22469e+06	491	55.4285	7.15186
Q9QXB9	Developmentally-regulated GTP-binding protein 2 OS=Mus musculus GN=Drg2 PE=1 SV=1 - [DRG2_MOUSE]	7.11956	9.34	1	3	3	3	1.93019e+06	364	40.6924	8.88037
A2BE93	Protein SET (Fragment) OS=Mus musculus GN=Set PE=1 SV=1 - [A2BE93_MOUSE]	7.11082	10.7	5	2	2	2	5.78864e+07	215	24.9085	5.5542
A2APX3	Cystatin (Fragment) OS=Mus musculus GN=Cst3 PE=1 SV=1 - [A2APX3_MOUSE]	7.10945	27.45	4	2	2	2	8.94594e+06	102	11.1337	8.17725
A2ARP1-3	Isoform 3 of Inositol hexakisphosphate and diphosphoinositol-pentakisphosphate kinase 1 OS=Mus musculus GN=Ppip5k1 - [VIP1_MOUSE]	7.08138	1.91	10	2	2	2	2.53421e+06	1415	157.453	5.32568
P70698	CTP synthase 1 OS=Mus musculus GN=Ctps1 PE=1 SV=2 - [PYRG1_MOUSE]	7.07886	5.08	4	2	2	2	1.03944e+06	591	66.6401	6.58057
P62962	Profilin-1 OS=Mus musculus GN=Pfn1 PE=1 SV=2 - [PROF1_MOUSE]	7.0697	22.86	5	3	3	3	6.44758e+06	140	14.9475	8.27979
A0A0R4J2C6	Amyloid beta (A4) protein-binding, family B, member 1, isoform CRA_e OS=Mus musculus GN=Apbb1 PE=1 SV=1 - [A0A0R4J2C6_MOUSE]	7.05905	4.94	12	2	2	2	1.55561e+06	708	77.1347	4.99561
Q921Z9	Mannose-6-phosphate isomerase OS=Mus musculus GN=Mpi PE=2 SV=1 - [Q921Z9_MOUSE]	7.04975	7.33	3	2	2	2	5.24559e+06	423	46.4837	5.8208
P70202	Latexin OS=Mus musculus GN=Lxn PE=1 SV=2 - [LXN_MOUSE]	7.02716	12.16	1	2	2	2	3.28825e+06	222	25.4756	5.74463
O08585	Clathrin light chain A OS=Mus musculus GN=Clta PE=1 SV=2 - [CLCA_MOUSE]	7.02107	10.64	7	3	3	3	1.66605e+06	235	25.5885	4.57666
F6QA74	DNA-(apurinic or apyrimidinic site) lyase (Fragment) OS=Mus musculus GN=Apex1 PE=1 SV=1 - [F6QA74_MOUSE]	7.0083	9	3	2	2	2	3.47113e+06	289	32.2986	8.57275
Q8VDQ8-4	Isoform 4 of NAD-dependent protein deacetylase sirtuin-2 OS=Mus musculus GN=Sirt2 - [SIR2_MOUSE]	6.9955	11.29	6	2	2	2	2.90388e+06	319	35.6549	7.03467
Q3UJQ2	Uncharacterized protein (Fragment) OS=Mus musculus GN=Hmgcs1 PE=2 SV=1 - [Q3UJQ2_MOUSE]	6.98378	29.52	1	1	2	2	2178038	105	11.7947	5.92236
A0A0A6YX73	cAMP-dependent protein kinase type II-alpha regulatory subunit OS=Mus musculus GN=Prkar2a PE=1 SV=1 - [A0A0A6YX73_MOUSE]	6.94935	8.16	4	2	2	2	2.72193e+06	380	43.1384	4.93213
D3YZ06	Heat shock protein beta-1 OS=Mus musculus GN=Hspb1 PE=1 SV=1 - [D3YZ06_MOUSE]	6.93739	23.13	4	3	3	3	4.08408e+06	147	16.8075	8.20654
P84086	Complexin-2 OS=Mus musculus GN=Cplx2 PE=1 SV=1 - [CPLX2_MOUSE]	6.88914	21.64	1	2	2	2	3.85445e+06	134	15.3847	5.08447
Q4FE56	Probable ubiquitin carboxyl-terminal hydrolase FAF-X OS=Mus musculus GN=Usp9x PE=1 SV=1 - [Q4FE56_MOUSE]	6.87227	0.9	2	2	2	2	1.84635e+06	2554	290.031	5.8335
Q8C8T8	Pre-rRNA-processing protein TSR2 homolog OS=Mus musculus GN=Tsr2 PE=1 SV=1 - [TSR2_MOUSE]	6.86519	12.57	4	2	2	2	2.83323e+06	191	20.878	4.23389
Q6A0D9	Glucosamine-6-phosphate isomerase (Fragment) OS=Mus musculus GN=Gnpda1 PE=2 SV=1 - [Q6A0D9_MOUSE]	6.83822	8.76	8	2	2	2	2.51472e+06	274	30.6995	6.68311
B1ATY9	Hepatocyte growth factor-regulated tyrosine kinase substrate (Fragment) OS=Mus musculus GN=Hgs PE=1 SV=1 - [B1ATY9_MOUSE]	6.82146	10.2	6	2	2	2	887909	245	27.8998	6.43018
Q3UZQ4	Uncharacterized protein OS=Mus musculus GN=Omp PE=2 SV=1 - [Q3UZQ4_MOUSE]	6.8114	11.04	2	2	2	3	5.36866e+06	163	18.8397	5.13525
Q9R0Q6	Actin-related protein 2/3 complex subunit 1A OS=Mus musculus GN=Arpc1a PE=1 SV=1 - [ARC1A_MOUSE]	6.77189	7.3	2	2	2	2	6.56132e+06	370	41.5997	8.17725
P12961	Neuroendocrine protein 7B2 OS=Mus musculus GN=Scg5 PE=1 SV=1 - [7B2_MOUSE]	6.76157	14.15	1	2	2	2	2.41001e+06	212	23.8509	5.80811
Q3TYU3	Uncharacterized protein (Fragment) OS=Mus musculus GN=Pde2a PE=2 SV=1 - [Q3TYU3_MOUSE]	6.76028	6.83	10	1	1	1	4.07021e+06	293	32.0297	4.99561
Q63912	Oligodendrocyte-myelin glycoprotein OS=Mus musculus GN=Omg PE=1 SV=1 - [OMGP_MOUSE]	6.74004	6.36	3	3	3	3	4.63873e+06	440	49.252	8.41162
Q3TGE1	Uncharacterized protein OS=Mus musculus GN=Actr3 PE=2 SV=1 - [Q3TGE1_MOUSE]	6.73507	5.98	8	2	2	2	3.85177e+06	418	47.369	5.88428
D3YVF0	A-kinase anchor protein 5 OS=Mus musculus GN=Akap5 PE=1 SV=2 - [AKAP5_MOUSE]	6.72164	5.23	2	2	2	2	1.10273e+06	745	79.3495	4.75439
G3UZI3	Ribosomal protein S6 kinase alpha-1 OS=Mus musculus GN=Rps6ka1 PE=1 SV=1 - [G3UZI3_MOUSE]	6.69668	5.28	18	2	2	2	4.95263e+06	625	70.6043	7.35693
O08759-3	Isoform 3 of Ubiquitin-protein ligase E3A OS=Mus musculus GN=Ube3a - [UBE3A_MOUSE]	6.66345	4.2	5	2	2	2	2.79117e+06	762	87.6435	4.95752
Q63810-2	Isoform 2 of Calcineurin subunit B type 1 OS=Mus musculus GN=Ppp3r1 - [CANB1_MOUSE]	6.65843	13.75	2	2	2	2	2.96707e+07	160	18.1961	4.91943
Q3TXN1	Prostaglandin reductase 2 OS=Mus musculus GN=Ptgr2 PE=1 SV=1 - [Q3TXN1_MOUSE]	6.657	6.03	3	2	2	2	9.05712e+06	315	34.2463	5.50342
P28028	Serine/threonine-protein kinase B-raf OS=Mus musculus GN=Braf PE=1 SV=3 - [BRAF_MOUSE]	6.63861	3.11	8	1	2	2	3.217e+06	804	88.7237	7.6499
Q80UK0	SEC14 domain and spectrin repeat-containing protein 1 OS=Mus musculus GN=Sestd1 PE=1 SV=1 - [SESD1_MOUSE]	6.62162	3.16	1	2	2	2	3.50578e+06	696	79.3263	5.09717
Q9WUA6-2	Isoform 2 of RAC-gamma serine/threonine-protein kinase OS=Mus musculus GN=Akt3 - [AKT3_MOUSE]	6.58873	6.38	9	2	2	2	2.78313e+06	470	54.5965	6.69775
Q91W50	Cold shock domain-containing protein E1 OS=Mus musculus GN=Csde1 PE=1 SV=1 - [CSDE1_MOUSE]	6.55616	3.51	10	2	2	2	1.57703e+06	798	88.7348	6.3667
P30275	Creatine kinase U-type, mitochondrial OS=Mus musculus GN=Ckmt1 PE=1 SV=1 - [KCRU_MOUSE]	6.55211	6.22	3	2	2	2	2.31374e+06	418	46.9742	8.1626
D3Z637	MCG10134, isoform CRA_c OS=Mus musculus GN=Tpd52 PE=1 SV=1 - [D3Z637_MOUSE]	6.53043	16.05	9	2	2	2	2.11861e+06	162	17.592	5.26221
Q3TYL3	Uncharacterized protein OS=Mus musculus GN=Opcml PE=2 SV=1 - [Q3TYL3_MOUSE]	6.51567	9.2	3	2	2	2	2.06445e+06	337	37.2048	6.40479
O70310	Glycylpeptide N-tetradecanoyltransferase 1 OS=Mus musculus GN=Nmt1 PE=1 SV=1 - [NMT1_MOUSE]	6.51509	5.04	1	2	2	2	3.26062e+06	496	56.8519	8.00146
Q7TPM6	Fibronectin type III and SPRY domain-containing protein 1 OS=Mus musculus GN=Fsd1 PE=1 SV=1 - [FSD1_MOUSE]	6.4654	4.84	2	2	2	2	207332	496	55.4898	6.66846
D3Z7V4	Small G protein-signaling modulator 1 OS=Mus musculus GN=Sgsm1 PE=1 SV=1 - [D3Z7V4_MOUSE]	6.44658	3.99	6	2	2	2	3.40911e+06	677	76.3434	7.56201
B2RUA5	SAPS domain family, member 1 OS=Mus musculus GN=Ppp6r1 PE=2 SV=1 - [B2RUA5_MOUSE]	6.42498	2.1	2	1	1	2	2.28055e+06	856	94.4975	4.64014
Q05CX1	Mgea5 protein (Fragment) OS=Mus musculus GN=Mgea5 PE=2 SV=1 - [Q05CX1_MOUSE]	6.41918	3.14	3	1	1	2	1.04312e+06	606	68.1507	4.85596
Q62048-2	Isoform 2 of Astrocytic phosphoprotein PEA-15 OS=Mus musculus GN=Pea15 - [PEA15_MOUSE]	6.41299	21.3	2	2	2	2	1.13243e+07	108	12.5366	5.17334
A0A0A0MQ88	Cytoplasmic phosphatidylinositol transfer protein 1 OS=Mus musculus GN=Pitpnc1 PE=1 SV=1 - [A0A0A0MQ88_MOUSE]	6.33237	10.03	8	2	2	2	5.80224e+06	309	35.5588	6.30322
F2Z3Z9	3-phosphoinositide-dependent protein kinase 1 OS=Mus musculus GN=Pdpk1 PE=1 SV=1 - [F2Z3Z9_MOUSE]	6.28933	6.94	13	2	2	2	2.31957e+06	432	48.7765	7.03467
A8DUK4	Beta-globin OS=Mus musculus GN=Hbb-bs PE=1 SV=1 - [A8DUK4_MOUSE]	6.27776	17.01	13	1	2	2	6.54724e+06	147	15.7382	7.69385
Q8BYF3	Uncharacterized protein OS=Mus musculus PE=2 SV=1 - [Q8BYF3_MOUSE]	6.26789	5.18	8	2	2	2	2.11856e+06	502	56.1894	6.12549
Q8BG18	N-terminal EF-hand calcium-binding protein 1 OS=Mus musculus GN=Necab1 PE=1 SV=1 - [NECA1_MOUSE]	6.26127	3.98	1	1	1	2	1.25337e+06	352	40.9082	4.89404
E9Q6B6	C-Jun-amino-terminal kinase-interacting protein 3 OS=Mus musculus GN=Mapk8ip3 PE=1 SV=1 - [E9Q6B6_MOUSE]	6.20932	1.92	18	2	2	2	858612	1300	143.356	5.41455
H3BL05	Zinc finger protein 428 (Fragment) OS=Mus musculus GN=Zfp428 PE=1 SV=1 - [H3BL05_MOUSE]	6.17966	18.3	4	2	2	2	1.57414e+06	153	16.3073	4.2085
Q8BGB7-2	Isoform 2 of Enolase-phosphatase E1 OS=Mus musculus GN=Enoph1 - [ENOPH_MOUSE]	6.14269	10.62	2	2	2	2	2.58916e+06	226	25.3427	5.03369
Q8K2C1	Aamp protein OS=Mus musculus GN=Aamp PE=2 SV=1 - [Q8K2C1_MOUSE]	6.13974	7.26	5	2	2	2	2.69831e+06	358	38.4848	5.0083
P23506	Protein-L-isoaspartate(D-aspartate) O-methyltransferase OS=Mus musculus GN=Pcmt1 PE=1 SV=3 - [PIMT_MOUSE]	6.12629	11.01	8	2	2	2	1.00041e+07	227	24.6186	7.6499
Q52KF2	Sez6l protein (Fragment) OS=Mus musculus GN=Sez6l PE=2 SV=1 - [Q52KF2_MOUSE]	6.10202	4.9	9	2	2	2	1.25374e+06	490	54.2281	4.91943
Q8C7D7	Uncharacterized protein (Fragment) OS=Mus musculus GN=Hid1 PE=2 SV=1 - [Q8C7D7_MOUSE]	6.09268	15.79	3	2	2	2	1.98329e+06	247	27.8344	8.93896
Q99LD4	COP9 signalosome complex subunit 1 OS=Mus musculus GN=Gps1 PE=1 SV=1 - [CSN1_MOUSE]	6.07315	5.1	6	2	2	2	1.28157e+06	471	53.4081	6.84424
Q9CU21	Uncharacterized protein (Fragment) OS=Mus musculus GN=Gnb5 PE=2 SV=2 - [Q9CU21_MOUSE]	6.05938	18.14	4	2	2	2	3.70534e+06	204	21.9991	4.99561
D3Z563	Acyl-CoA-binding protein OS=Mus musculus GN=Dbi PE=1 SV=1 - [D3Z563_MOUSE]	6.04779	44.44	4	2	2	2	3.4044e+06	63	7.23282	9.56885
Q8C141	Uncharacterized protein OS=Mus musculus GN=Acss2 PE=2 SV=1 - [Q8C141_MOUSE]	6.01209	3	10	2	2	2	2.0326e+06	701	78.8243	6.78564
E9QN14	SLIT-ROBO Rho GTPase-activating protein 3 OS=Mus musculus GN=Srgap3 PE=1 SV=1 - [E9QN14_MOUSE]	5.99287	2.6	3	2	2	2	1.35155e+06	1075	121.648	6.56592
Q1JPR8	Tppp3 protein (Fragment) OS=Mus musculus GN=Tppp3 PE=2 SV=1 - [Q1JPR8_MOUSE]	5.97464	14.74	2	2	2	2	3.12027e+06	156	16.9037	9.24658
Q60960	Importin subunit alpha-5 OS=Mus musculus GN=Kpna1 PE=1 SV=2 - [IMA5_MOUSE]	5.95496	3.53	1	1	1	1	1.95823e+06	538	60.1444	5.0083
Q922J3-2	Isoform 2 of CAP-Gly domain-containing linker protein 1 OS=Mus musculus GN=Clip1 - [CLIP1_MOUSE]	5.92813	1.98	7	2	2	2	1.23737e+06	1315	147.152	5.24951
Q99LD8	N(G),N(G)-dimethylarginine dimethylaminohydrolase 2 OS=Mus musculus GN=Ddah2 PE=1 SV=1 - [DDAH2_MOUSE]	5.91376	10.53	2	2	2	2	1.55478e+06	285	29.6273	6.01123
Q64737	Trifunctional purine biosynthetic protein adenosine-3 OS=Mus musculus GN=Gart PE=1 SV=3 - [PUR2_MOUSE]	5.90447	3.47	4	2	2	2	1.38677e+06	1010	107.436	6.68311
Q9JLL9	Phosphodiesterase OS=Mus musculus GN=Pde1a PE=1 SV=1 - [Q9JLL9_MOUSE]	5.89289	7.24	7	2	2	2	5.7445e+06	456	52.1302	6.49365
Q3TDX2	Uncharacterized protein OS=Mus musculus GN=Vps4a PE=2 SV=1 - [Q3TDX2_MOUSE]	5.88648	5.26	3	1	2	2	1.95007e+06	437	48.804	8.03076
P21981	Protein-glutamine gamma-glutamyltransferase 2 OS=Mus musculus GN=Tgm2 PE=1 SV=4 - [TGM2_MOUSE]	5.83159	3.64	1	2	2	2	1.83641e+06	686	77.0123	5.09717
B2RUJ5-3	Isoform 3 of Amyloid-beta A4 precursor protein-binding family A member 1 OS=Mus musculus GN=Apba1 - [APBA1_MOUSE]	5.82973	2.77	6	2	2	2	2.08624e+06	831	91.6116	4.81787
Q3TFB5	Uncharacterized protein OS=Mus musculus GN=Nans PE=2 SV=1 - [Q3TFB5_MOUSE]	5.82687	11.55	2	2	2	2	3.18529e+06	277	31.2247	7.51807
Q9QYB8-2	Isoform 2 of Beta-adducin OS=Mus musculus GN=Add2 - [ADDB_MOUSE]	5.79016	3.91	4	1	2	2	2.61277e+06	562	62.7763	6.53662
P48318	Glutamate decarboxylase 1 OS=Mus musculus GN=Gad1 PE=1 SV=2 - [DCE1_MOUSE]	5.78739	4.05	4	2	2	2	3.55405e+06	593	66.6055	7.1665
P28650	Adenylosuccinate synthetase isozyme 1 OS=Mus musculus GN=Adssl1 PE=1 SV=2 - [PURA1_MOUSE]	5.77981	4.81	3	2	2	2	837580	457	50.223	8.42627
V9GXG0	Aspartoacylase (Fragment) OS=Mus musculus GN=Aspa PE=1 SV=1 - [V9GXG0_MOUSE]	5.74331	12.24	2	2	2	2	2.15054e+06	196	22.2542	6.7124
A2ADY9	Protein DDI1 homolog 2 OS=Mus musculus GN=Ddi2 PE=1 SV=1 - [DDI2_MOUSE]	5.73923	2.26	1	1	1	2	5.06429e+06	399	44.5625	5.04639
Q8BUV3	Gephyrin OS=Mus musculus GN=Gphn PE=1 SV=2 - [GEPH_MOUSE]	5.71591	3.38	2	2	2	2	1.64114e+06	769	83.2298	5.60498
A0A0R4IZX8	Purkinje cell protein 2 OS=Mus musculus GN=Pcp2 PE=1 SV=1 - [A0A0R4IZX8_MOUSE]	5.6693	26.26	5	2	2	2	3.13119e+06	99	10.7452	5.36377
Q8BNU0	Armadillo repeat-containing protein 6 OS=Mus musculus GN=Armc6 PE=1 SV=1 - [ARMC6_MOUSE]	5.66618	5.13	1	2	2	2	1.32974e+06	468	50.6512	5.99854
Q99KI0	Aconitate hydratase, mitochondrial OS=Mus musculus GN=Aco2 PE=1 SV=1 - [ACON_MOUSE]	5.65589	3.08	1	2	2	2	2.76169e+06	780	85.41	7.92822
Q9ESM3	Hyaluronan and proteoglycan link protein 2 OS=Mus musculus GN=Hapln2 PE=1 SV=1 - [HPLN2_MOUSE]	5.64663	8.8	1	2	2	2	2.37282e+06	341	37.9012	9.08545
A0A1Y7VM65	Glutaredoxin-1 OS=Mus musculus GN=Glrx PE=1 SV=1 - [A0A1Y7VM65_MOUSE]	5.64652	14.29	2	1	1	2	3.49567e+06	84	9.38091	8.70459
Q8BHB9	Chloride intracellular channel protein 6 OS=Mus musculus GN=Clic6 PE=1 SV=1 - [CLIC6_MOUSE]	5.62948	7.05	1	2	2	2	397331	596	62.8478	4.32275
Q7M6Y3-2	Isoform 2 of Phosphatidylinositol-binding clathrin assembly protein OS=Mus musculus GN=Picalm - [PICAL_MOUSE]	5.611	3.85	8	1	2	2	682142	597	64.607	9.01221
Q69ZW3-2	Isoform 2 of EH domain-binding protein 1 OS=Mus musculus GN=Ehbp1 - [EHBP1_MOUSE]	5.60795	1.91	2	2	2	2	850197	1206	136.15	5.38916
P59999	Actin-related protein 2/3 complex subunit 4 OS=Mus musculus GN=Arpc4 PE=1 SV=3 - [ARPC4_MOUSE]	5.59902	11.9	4	2	2	2	5.32286e+06	168	19.6543	8.42627
Q9CQ65	S-methyl-5'-thioadenosine phosphorylase OS=Mus musculus GN=Mtap PE=1 SV=1 - [MTAP_MOUSE]	5.58086	10.95	1	2	2	2	3.51423e+06	283	31.0417	7.13721
F2Z459	Acetyl-Coenzyme A acetyltransferase 3 OS=Mus musculus GN=Acat3 PE=1 SV=1 - [F2Z459_MOUSE]	5.57953	4.03	5	1	1	2	3.24665e+06	248	26.2294	7.53271
A7VJ98	Glia maturation factor beta OS=Mus musculus GN=Gmfb PE=2 SV=1 - [A7VJ98_MOUSE]	5.56977	14.08	6	2	2	2	9.22053e+06	142	16.7115	5.43994
Q8BWG8-2	Isoform 1B of Beta-arrestin-1 OS=Mus musculus GN=Arrb1 - [ARRB1_MOUSE]	5.54289	6.1	5	2	2	2	2.0208e+06	410	46.1868	6.41748
P42227-2	Isoform Stat3B of Signal transducer and activator of transcription 3 OS=Mus musculus GN=Stat3 - [STAT3_MOUSE]	5.54102	5.12	8	2	2	2	1.21962e+06	722	83.0733	7.12256
P63084	Protein S100-A5 OS=Mus musculus GN=S100a5 PE=3 SV=1 - [S10A5_MOUSE]	5.52276	25.81	1	2	2	2	2.37651e+06	93	10.8054	5.26221
Q3TEA5	Uncharacterized protein (Fragment) OS=Mus musculus GN=Cops3 PE=2 SV=1 - [Q3TEA5_MOUSE]	5.50832	20.9	2	2	2	2	2.12011e+06	134	15.2504	5.2876
Q3TBW9	m7GpppX diphosphatase OS=Mus musculus GN=Dcps PE=1 SV=1 - [Q3TBW9_MOUSE]	5.50638	9.28	3	2	2	2	4098120	291	33.1009	6.23975
E9Q1E4	Alpha-ketoglutarate-dependent dioxygenase FTO (Fragment) OS=Mus musculus GN=Fto PE=1 SV=2 - [E9Q1E4_MOUSE]	5.46901	9.26	6	2	2	2	1.94447e+06	270	30.9205	5.99854
Q60625	Intercellular adhesion molecule 5 OS=Mus musculus GN=Icam5 PE=1 SV=2 - [ICAM5_MOUSE]	5.44321	2.18	1	2	2	2	2.5337e+06	917	96.8846	6.31592
Q3TYX3	SET and MYND domain-containing protein 5 OS=Mus musculus GN=Smyd5 PE=1 SV=2 - [SMYD5_MOUSE]	5.42851	5.29	1	2	2	2	666695	416	47.0648	5.21143
Q6PB44-2	Isoform 2 of Tyrosine-protein phosphatase non-receptor type 23 OS=Mus musculus GN=Ptpn23 - [PTN23_MOUSE]	5.42744	1.66	2	2	2	2	327550	1690	184.844	6.75635
Q9CV24	Uncharacterized protein (Fragment) OS=Mus musculus GN=Eif2s1 PE=2 SV=1 - [Q9CV24_MOUSE]	5.40267	14.47	2	2	2	2	2.27919e+06	152	17.1286	4.4751
Q9Z2E4	Protein phosphatase 1 regulatory subunit 17 OS=Mus musculus GN=Ppp1r17 PE=1 SV=1 - [PPR17_MOUSE]	5.40208	16.35	1	2	2	2	683018	159	17.8042	6.22705
Q71M36-2	Isoform 2 of Chondroitin sulfate proteoglycan 5 OS=Mus musculus GN=Cspg5 - [CSPG5_MOUSE]	5.39862	3.9	3	2	2	2	1.32384e+07	539	57.3035	4.43701
Q5SQX6	Cytoplasmic FMR1-interacting protein 2 OS=Mus musculus GN=Cyfip2 PE=1 SV=2 - [CYFP2_MOUSE]	5.38414	1.92	10	2	2	2	2.00265e+06	1253	145.565	7.04932
P17563	Selenium-binding protein 1 OS=Mus musculus GN=Selenbp1 PE=1 SV=2 - [SBP1_MOUSE]	5.37631	4.24	6	2	2	2	1.9905e+06	472	52.4804	6.29053
Q9WUK2-2	Isoform Short of Eukaryotic translation initiation factor 4H OS=Mus musculus GN=Eif4h - [IF4H_MOUSE]	5.36834	8.77	4	2	2	2	4.251e+06	228	25.1705	8.07471
P11404	Fatty acid-binding protein, heart OS=Mus musculus GN=Fabp3 PE=1 SV=5 - [FABPH_MOUSE]	5.34887	17.29	1	2	2	2	2.90262e+06	133	14.8097	6.56592
A2AWQ2	Protein RCC2 (Fragment) OS=Mus musculus GN=Rcc2 PE=1 SV=1 - [A2AWQ2_MOUSE]	5.34745	13.53	2	2	2	2	685172	170	17.8161	10.1108
Q9D0A3	Arpin OS=Mus musculus GN=Arpin PE=1 SV=1 - [ARPIN_MOUSE]	5.33002	9.29	1	2	2	2	1.12249e+06	226	25.1775	5.18604
P53996-2	Isoform 2 of Cellular nucleic acid-binding protein OS=Mus musculus GN=Cnbp - [CNBP_MOUSE]	5.30752	11.76	5	2	2	2	1.5857e+06	170	18.7292	7.7085
O08848	60 kDa SS-A/Ro ribonucleoprotein OS=Mus musculus GN=Trove2 PE=1 SV=1 - [RO60_MOUSE]	5.30677	5.02	3	2	2	2	4.47033e+06	538	60.0851	7.89893
P36916	Guanine nucleotide-binding protein-like 1 OS=Mus musculus GN=Gnl1 PE=1 SV=4 - [GNL1_MOUSE]	5.30087	3.62	4	2	2	2	2.43052e+06	607	68.7286	5.68115
B7ZMQ9	Inpp4a protein OS=Mus musculus GN=Inpp4a PE=2 SV=1 - [B7ZMQ9_MOUSE]	5.25249	3.39	14	2	2	2	1.17998e+06	678	76.347	7.28369
I6L974	TBC1 domain family member 17 OS=Mus musculus GN=Tbc1d17 PE=1 SV=1 - [I6L974_MOUSE]	5.24062	4.21	5	2	2	2	4.7344e+06	546	62.0571	5.90967
Q3UW66	Sulfurtransferase OS=Mus musculus GN=Mpst PE=1 SV=1 - [Q3UW66_MOUSE]	5.24013	7.07	3	2	2	2	845225	297	33.0765	6.46826
Q4G0C2	Prss3 protein (Fragment) OS=Mus musculus GN=Prss3 PE=2 SV=1 - [Q4G0C2_MOUSE]	5.21221	4.08	10	1	1	2	2.35311e+07	245	26.0358	5.03369
Q99KP3	Lambda-crystallin homolog OS=Mus musculus GN=Cryl1 PE=1 SV=3 - [CRYL1_MOUSE]	5.20796	6.27	2	2	2	2	2.41633e+06	319	35.186	5.85889
P04627	Serine/threonine-protein kinase A-Raf OS=Mus musculus GN=Araf PE=1 SV=2 - [ARAF_MOUSE]	5.20067	3.48	13	1	2	2	1.51083e+06	604	67.5384	9.11475
P46664	Adenylosuccinate synthetase isozyme 2 OS=Mus musculus GN=Adss PE=1 SV=2 - [PURA2_MOUSE]	5.19212	4.61	2	2	2	2	3.52554e+06	456	49.9896	6.37939
D3Z1A9	Chromobox protein homolog 3 OS=Mus musculus GN=Cbx3 PE=1 SV=1 - [D3Z1A9_MOUSE]	5.18635	19.72	6	1	1	1	4.2153e+06	71	8.08124	8.99756
E9PUZ5	PRKCA-binding protein OS=Mus musculus GN=Pick1 PE=1 SV=1 - [E9PUZ5_MOUSE]	5.11496	4.57	17	1	2	2	2.5875e+06	416	46.4975	5.30029
Q3URJ3	Uncharacterized protein (Fragment) OS=Mus musculus GN=Gad2 PE=2 SV=1 - [Q3URJ3_MOUSE]	5.10945	16.04	2	2	2	2	860514	187	20.2669	5.31299
B7ZP20	Ankyrin repeat and FYVE domain containing 1 OS=Mus musculus GN=Ankfy1 PE=2 SV=1 - [B7ZP20_MOUSE]	5.10921	2.22	2	2	2	2	874582	1169	128.555	5.90967
A0A0A0MQL8	NudC domain-containing protein 3 (Fragment) OS=Mus musculus GN=Nudcd3 PE=1 SV=1 - [A0A0A0MQL8_MOUSE]	5.1087	8.76	4	2	2	2	2.37933e+06	251	28.4183	5.04639
Q99LG2	Transportin-2 OS=Mus musculus GN=Tnpo2 PE=1 SV=1 - [TNPO2_MOUSE]	5.10487	2.14	9	2	2	2	4.58461e+06	887	100.391	4.98291
Q9DB32	Hydroxyacylglutathione hydrolase-like protein OS=Mus musculus GN=Haghl PE=1 SV=1 - [HAGHL_MOUSE]	5.10458	7.07	4	2	2	2	4.8931e+06	283	31.4698	5.5542
A0A0J9YTY0	Septin-11 OS=Mus musculus GN=Sept11 PE=1 SV=1 - [A0A0J9YTY0_MOUSE]	5.09261	6.35	15	2	2	2	1.30795e+06	425	48.9481	6.96143
Q3URS8	Uncharacterized protein OS=Mus musculus GN=Mlf2 PE=2 SV=1 - [Q3URS8_MOUSE]	5.02158	8.5	2	2	2	2	1.06214e+06	247	28.1362	7.26904
A0A0G2JDJ5	Farnesyl pyrophosphate synthase (Fragment) OS=Mus musculus GN=Fdps PE=4 SV=1 - [A0A0G2JDJ5_MOUSE]	5.00033	14.88	6	2	2	2	2.88543e+06	121	13.8661	5.94775
Q9WV69-4	Isoform 4 of Dematin OS=Mus musculus GN=Dmtn - [DEMA_MOUSE]	4.9937	5.87	5	2	2	2	4.252e+06	358	40.6188	8.27979
P61967	AP-1 complex subunit sigma-1A OS=Mus musculus GN=Ap1s1 PE=1 SV=1 - [AP1S1_MOUSE]	4.98443	10.13	1	1	1	1	1.28771e+06	158	18.7206	5.73193
P46467	Vacuolar protein sorting-associated protein 4B OS=Mus musculus GN=Vps4b PE=1 SV=2 - [VPS4B_MOUSE]	4.97835	5.18	3	1	2	2	1.61273e+06	444	49.3885	7.10791
Q05DU4	Msn protein (Fragment) OS=Mus musculus GN=Msn PE=2 SV=1 - [Q05DU4_MOUSE]	4.97491	4.33	14	2	2	2	956808	439	51.8823	8.79248
D3YWU0	Disks large homolog 2 OS=Mus musculus GN=Dlg2 PE=1 SV=1 - [D3YWU0_MOUSE]	4.88244	4.16	10	1	1	1	1.56485e+06	481	54.7096	6.7124
Q91Y95	Thioredoxin reductase 1 (Fragment) OS=Mus musculus GN=Txnrd1 PE=4 SV=1 - [Q91Y95_MOUSE]	4.87989	7.41	3	2	2	2	870648	297	32.4644	4.94482
P63046	Sulfotransferase 4A1 OS=Mus musculus GN=Sult4a1 PE=1 SV=1 - [ST4A1_MOUSE]	4.87335	4.93	3	2	2	2	4.26949e+06	284	33.0323	5.52881
Q54AH9	Beta-2-globin (Fragment) OS=Mus musculus GN=Hbb-b2 PE=2 SV=1 - [Q54AH9_MOUSE]	4.87066	17.12	6	1	2	2	3.22693e+06	146	15.7372	8.04541
Q7TMY8-2	Isoform 2 of E3 ubiquitin-protein ligase HUWE1 OS=Mus musculus GN=Huwe1 - [HUWE1_MOUSE]	4.86927	0.65	6	1	1	1	1.00347e+06	3364	369.469	5.08447
Q6PE05	S-adenosylmethionine synthase OS=Mus musculus GN=Mat2a PE=2 SV=1 - [Q6PE05_MOUSE]	4.85617	8.55	8	2	2	2	1.26071e+07	304	33.0174	5.09717
P36536	GTP-binding protein SAR1a OS=Mus musculus GN=Sar1a PE=1 SV=1 - [SAR1A_MOUSE]	4.85248	5.56	3	1	1	2	6.10763e+06	198	22.3565	6.93213
Q8BG40	Katanin p80 WD40 repeat-containing subunit B1 OS=Mus musculus GN=Katnb1 PE=1 SV=1 - [KTNB1_MOUSE]	4.83956	4.1	1	1	1	1	1.4431e+06	658	72.5931	7.26904
Q8VDK8	Xpnpep1 protein (Fragment) OS=Mus musculus GN=Xpnpep1 PE=2 SV=1 - [Q8VDK8_MOUSE]	4.83021	6.34	7	2	2	2	1.60692e+06	347	38.3369	5.36377
Q64669	NAD(P)H dehydrogenase [quinone] 1 OS=Mus musculus GN=Nqo1 PE=1 SV=3 - [NQO1_MOUSE]	4.81088	8.76	2	2	2	2	2.9221e+06	274	30.94	8.71924
A1L337	Prepl protein OS=Mus musculus GN=Prepl PE=2 SV=1 - [A1L337_MOUSE]	4.77946	13.67	5	1	1	1	4.30624e+06	139	16.2498	4.4624
Q8C7N5	Uncharacterized protein OS=Mus musculus GN=Shroom2 PE=2 SV=1 - [Q8C7N5_MOUSE]	4.76829	13.39	4	1	1	1	1.45138e+06	127	14.7667	5.021
Q9Z2Q6	Septin-5 OS=Mus musculus GN=Sept5 PE=1 SV=2 - [SEPT5_MOUSE]	4.76039	4.61	4	2	2	2	1.90811e+06	369	42.7207	6.66846
Q9Z2I9	Succinate--CoA ligase [ADP-forming] subunit beta, mitochondrial OS=Mus musculus GN=Sucla2 PE=1 SV=2 - [SUCB1_MOUSE]	4.74983	4.75	5	2	2	2	1.44639e+06	463	50.0821	7.00537
Q9D6G1	Heterogeneous nuclear ribonucleoprotein A/B, isoform CRA_b OS=Mus musculus GN=Hnrnpab PE=2 SV=1 - [Q9D6G1_MOUSE]	4.74553	8.33	9	1	2	2	827206	276	29.9038	6.41748
A0A0G2JG00	Far upstream element-binding protein 1 OS=Mus musculus GN=Fubp1 PE=1 SV=1 - [A0A0G2JG00_MOUSE]	4.71762	4.4	11	2	2	2	1.31627e+06	523	54.8107	8.44092
Q3TF63	Uncharacterized protein OS=Mus musculus GN=Gss PE=2 SV=1 - [Q3TF63_MOUSE]	4.70684	26.67	5	2	2	2	1.03993e+06	60	6.5974	5.17334
G3UXS9	Serine/threonine-protein phosphatase 2A 55 kDa regulatory subunit B delta isoform (Fragment) OS=Mus musculus GN=Ppp2r2d PE=1 SV=1 - [G3UXS9_MOUSE]	4.6747	14.84	3	1	2	2	4.12539e+06	128	15.0077	7.50342
Q9CR26	Vacuolar protein sorting-associated protein VTA1 homolog OS=Mus musculus GN=Vta1 PE=1 SV=1 - [VTA1_MOUSE]	4.66579	6.47	1	1	1	1	4.08189e+06	309	33.8919	6.12549
Q3V3V9-2	Isoform 2 of Capping protein, Arp2/3 and myosin-I linker protein 2 OS=Mus musculus GN=Carmil2 - [CARL2_MOUSE]	4.62248	4.34	3	2	2	2	1.76978e+06	738	79.7125	6.771
P47753	F-actin-capping protein subunit alpha-1 OS=Mus musculus GN=Capza1 PE=1 SV=4 - [CAZA1_MOUSE]	4.61689	8.74	6	1	2	2	4.62996e+06	286	32.9193	5.5542
Q3UJ70	3-hydroxy-3-methylglutaryl coenzyme A synthase OS=Mus musculus GN=Hmgcs1 PE=2 SV=1 - [Q3UJ70_MOUSE]	4.60234	4.23	5	1	2	2	1.43075e+06	520	57.4604	6.1001
E9Q242	Adenylosuccinate lyase OS=Mus musculus GN=Adsl PE=1 SV=1 - [E9Q242_MOUSE]	4.59539	4.69	3	2	2	2	3.27405e+06	469	53.0959	7.26904
Q8C752	Uncharacterized protein OS=Mus musculus GN=Sept7 PE=2 SV=1 - [Q8C752_MOUSE]	4.56766	9.52	7	1	1	1	1.50681e+06	126	14.8186	9.56885
Q8BIW1	Exopolyphosphatase PRUNE1 OS=Mus musculus GN=Prune1 PE=1 SV=1 - [PRUN1_MOUSE]	4.56437	4.41	1	2	2	2	3.01959e+06	454	50.2075	5.10986
A0A0R4J002	Nuclear receptor binding protein 2, isoform CRA_a OS=Mus musculus GN=Nrbp2 PE=1 SV=1 - [A0A0R4J002_MOUSE]	4.56063	8.14	2	2	2	2	3.68403e+06	258	29.5821	6.26514
Q9Z1K6	E3 ubiquitin-protein ligase ARIH2 OS=Mus musculus GN=Arih2 PE=1 SV=1 - [ARI2_MOUSE]	4.5555	3.46	1	1	1	1	1.29527e+06	492	57.6591	5.69385
D6RI64	RIKEN cDNA 1110004F10 gene OS=Mus musculus GN=1110004F10Rik PE=1 SV=1 - [D6RI64_MOUSE]	4.49267	28.4	2	1	1	1	5.5919e+06	81	9.18961	10.2427
Q3UM57	Uncharacterized protein OS=Mus musculus GN=Cand2 PE=2 SV=1 - [Q3UM57_MOUSE]	4.46492	1.94	2	1	2	2	3.82409e+06	1235	135.516	5.57959
P07309	Transthyretin OS=Mus musculus GN=Ttr PE=1 SV=1 - [TTHY_MOUSE]	4.4437	10.2	2	1	1	1	726872	147	15.766	6.16357
F6VRI6	Ubiquitin-like modifier-activating enzyme 5 OS=Mus musculus GN=Uba5 PE=1 SV=2 - [F6VRI6_MOUSE]	4.43445	16.16	4	1	1	1	3.27133e+06	99	10.9366	8.52881
A6PWZ2	Eukaryotic translation initiation factor 6 (Fragment) OS=Mus musculus GN=Eif6 PE=1 SV=1 - [A6PWZ2_MOUSE]	4.4172	31.03	7	1	1	1	1.66087e+06	58	6.49128	6.75635
Q9DD18	D-aminoacyl-tRNA deacylase 1 OS=Mus musculus GN=Dtd1 PE=1 SV=2 - [DTD1_MOUSE]	4.40245	7.66	1	1	1	1	4.65861e+06	209	23.3698	7.86963
A0A1D5RMI0	Mitotic spindle-associated MMXD complex subunit MIP18 OS=Mus musculus GN=Fam96b PE=1 SV=1 - [A0A1D5RMI0_MOUSE]	4.38768	24.18	3	1	1	1	2.13279e+06	91	9.44261	4.71631
Q8BN80	Uncharacterized protein OS=Mus musculus GN=Cygb PE=2 SV=1 - [Q8BN80_MOUSE]	4.37136	6.32	2	1	1	1	1.49006e+06	190	21.418	6.80029
Q9EPL2-2	Isoform 2 of Calsyntenin-1 OS=Mus musculus GN=Clstn1 - [CSTN1_MOUSE]	4.36024	1.86	2	2	2	2	990238	969	107.682	4.93213
Q3UJL7	Uncharacterized protein OS=Mus musculus GN=Srm PE=2 SV=1 - [Q3UJL7_MOUSE]	4.35085	7.95	3	1	1	1	3.62401e+06	302	34.0438	5.63037
Q8BMZ7	Vacuolar protein sorting-associated protein 28 homolog OS=Mus musculus PE=2 SV=1 - [Q8BMZ7_MOUSE]	4.2749	8.2	2	1	1	1	1.28383e+06	183	21.1356	5.68115
D3Z2M0	Cytoplasmic tRNA 2-thiolation protein 2 (Fragment) OS=Mus musculus GN=Ctu2 PE=1 SV=1 - [D3Z2M0_MOUSE]	4.26481	4.42	3	1	1	1	644485	249	27.2769	8.19189
A2RT62	F-box/LRR-repeat protein 16 OS=Mus musculus GN=Fbxl16 PE=1 SV=1 - [FXL16_MOUSE]	4.2516	7.1	1	1	1	1	6.65495e+06	479	51.8446	6.59521
E0CXJ9	KIF1-binding protein (Fragment) OS=Mus musculus GN=Kif1bp PE=1 SV=2 - [E0CXJ9_MOUSE]	4.22773	14.79	4	1	1	1	2.38189e+06	142	16.591	7.44482
Q3V0M6	Uncharacterized protein OS=Mus musculus GN=Dtna PE=2 SV=1 - [Q3V0M6_MOUSE]	4.22274	8.28	11	1	1	1	548934	169	19.52	6.81494
Q3TQV3	Adapter molecule crk OS=Mus musculus GN=Crk PE=1 SV=1 - [Q3TQV3_MOUSE]	4.20849	21.95	7	1	1	1	1.66619e+06	82	9.00147	8.74854
E9PX77	Putative adenosylhomocysteinase 3 OS=Mus musculus GN=Ahcyl2 PE=1 SV=1 - [E9PX77_MOUSE]	4.18193	11.25	6	1	1	1	1.21456e+06	160	16.2374	7.06396
Q6IR43	Akap12 protein OS=Mus musculus GN=Akap12 PE=2 SV=1 - [Q6IR43_MOUSE]	4.14994	2.28	3	1	1	1	812481	834	90.2709	4.70361
E9PZQ9	Serine (or cysteine) peptidase inhibitor, clade B, member 6a (Fragment) OS=Mus musculus GN=Serpinb6a PE=1 SV=1 - [E9PZQ9_MOUSE]	4.1442	22.06	12	1	1	1	2.4812e+06	68	6.90439	5.021
E9Q1H3	Alpha-aminoadipic semialdehyde dehydrogenase (Fragment) OS=Mus musculus GN=Aldh7a1 PE=1 SV=2 - [E9Q1H3_MOUSE]	4.10692	10.56	5	1	1	1	1.97991e+06	161	18.0034	9.0708
Q9EQG9-3	Isoform 3 of Collagen type IV alpha-3-binding protein OS=Mus musculus GN=Col4a3bp - [C43BP_MOUSE]	4.08347	4.79	4	1	1	1	1.9474e+06	313	35.9063	5.51611
A0A1B0GT75	Charged multivesicular body protein 2a OS=Mus musculus GN=Chmp2a PE=1 SV=1 - [A0A1B0GT75_MOUSE]	4.07359	11.73	3	1	1	1	3.06636e+06	162	18.2992	4.729
A3KG36	Glucose-6-phosphate 1-dehydrogenase (Fragment) OS=Mus musculus GN=G6pdx PE=1 SV=1 - [A3KG36_MOUSE]	4.06201	3.79	3	1	1	1	2.13617e+06	396	45.1737	6.26514
Q8BFS6-3	Isoform 3 of Serine/threonine-protein phosphatase CPPED1 OS=Mus musculus GN=Cpped1 - [CPPED_MOUSE]	4.0571	12.42	5	1	1	1	1.6558e+06	153	16.7692	6.01123
Q99LB6-2	Isoform 2 of Methionine adenosyltransferase 2 subunit beta OS=Mus musculus GN=Mat2b - [MAT2B_MOUSE]	4.05438	7.74	2	1	1	1	7.10533e+06	323	36.1873	6.59521
E9Q6U4	Prefoldin subunit 4 OS=Mus musculus GN=Pfdn4 PE=1 SV=1 - [E9Q6U4_MOUSE]	4.04711	11.54	2	1	1	1	2.08328e+06	130	14.7223	4.50049
A0A0N4SVH3	Serine/threonine-protein phosphatase 4 regulatory subunit 2 (Fragment) OS=Mus musculus GN=Ppp4r2 PE=1 SV=1 - [A0A0N4SVH3_MOUSE]	4.04394	6	4	1	1	1	1.36349e+06	300	33.2091	4.34814
A0A140LJ68	Protein arginine N-methyltransferase 1 OS=Mus musculus GN=Prmt1 PE=1 SV=1 - [A0A140LJ68_MOUSE]	4.02158	10.66	11	1	1	1	1.6159e+06	122	14.1397	5.49072
P46414	Cyclin-dependent kinase inhibitor 1B OS=Mus musculus GN=Cdkn1b PE=1 SV=2 - [CDN1B_MOUSE]	4.00524	6.6	2	1	1	1	3.13377e+06	197	22.1797	7.02002
Q9JL08	Protein S100 (Fragment) OS=Mus musculus GN=S100A1 PE=3 SV=1 - [Q9JL08_MOUSE]	3.99719	16.46	4	1	1	1	2.04722e+06	79	8.85739	4.55127
Q5M8N0	CB1 cannabinoid receptor-interacting protein 1 OS=Mus musculus GN=Cnrip1 PE=1 SV=1 - [CNRP1_MOUSE]	3.96691	9.76	2	1	1	1	1.27057e+07	164	18.6006	7.95752
F6SXM5	Lupus La protein homolog (Fragment) OS=Mus musculus GN=Ssb PE=1 SV=1 - [F6SXM5_MOUSE]	3.93063	4.78	5	1	1	1	905719	230	26.2566	10.0669
Q6A0B5	MKIAA0157 protein (Fragment) OS=Mus musculus GN=Abraxas2 PE=2 SV=1 - [Q6A0B5_MOUSE]	3.92931	4.8	4	1	1	1	1.11989e+06	229	25.1549	4.85596
Q45FE4	Regulator of G-protein signaling 7 isoform D (Fragment) OS=Mus musculus GN=Rgs7 PE=2 SV=1 - [Q45FE4_MOUSE]	3.91548	7.84	18	1	1	1	2.72853e+06	153	17.9943	9.34912
B9EIU1	Glutamyl-prolyl-tRNA synthetase OS=Mus musculus GN=Eprs PE=2 SV=1 - [B9EIU1_MOUSE]	3.90058	1.19	2	1	1	1	911057	1512	169.856	7.59131
A0A0R4J1P8	Tyrosine-protein kinase OS=Mus musculus GN=Matk PE=1 SV=1 - [A0A0R4J1P8_MOUSE]	3.88967	4.3	7	1	1	1	1.74167e+06	465	51.5525	8.51416
Q922P6	Hebp2 protein OS=Mus musculus GN=Hebp2 PE=1 SV=1 - [Q922P6_MOUSE]	3.87546	12.93	3	1	1	1	4.0637e+06	116	12.8402	4.64014
Q3U3T6	Uncharacterized protein OS=Mus musculus GN=Stk24 PE=2 SV=1 - [Q3U3T6_MOUSE]	3.85218	3.48	2	1	1	1	1.75923e+06	431	47.9246	5.30029
G3UYF9	Prefoldin subunit 6 OS=Mus musculus GN=Pfdn6 PE=1 SV=1 - [G3UYF9_MOUSE]	3.81672	11.88	2	1	1	1	3.78142e+06	101	11.4021	8.44092
O35127	Protein C10 OS=Mus musculus GN=Grcc10 PE=1 SV=1 - [C10_MOUSE]	3.80828	11.9	1	1	1	1	1.28339e+06	126	13.1857	5.13525
Q9CT07	Uncharacterized protein (Fragment) OS=Mus musculus GN=Kpna3 PE=2 SV=1 - [Q9CT07_MOUSE]	3.77945	5.34	2	1	1	1	3.37482e+06	337	37.3795	6.23975
Q811Q9-2	Isoform 2 of Choline-phosphate cytidylyltransferase B OS=Mus musculus GN=Pcyt1b - [PCY1B_MOUSE]	3.76272	3.54	3	1	1	1	3.02367e+06	339	38.7353	7.54736
Q3ULQ2	Peptidyl-prolyl cis-trans isomerase OS=Mus musculus GN=Pin1rt1 PE=1 SV=1 - [Q3ULQ2_MOUSE]	3.74747	12.58	3	1	1	1	2.28597e+06	159	17.9819	8.77783
Q922R8	Protein disulfide-isomerase A6 OS=Mus musculus GN=Pdia6 PE=1 SV=3 - [PDIA6_MOUSE]	3.74326	3.86	4	1	1	1	2.523e+06	440	48.0703	5.13525
A0A087WS59	SLIT-ROBO Rho GTPase-activating protein 2 (Fragment) OS=Mus musculus GN=Srgap2 PE=1 SV=1 - [A0A087WS59_MOUSE]	3.71217	2.66	6	1	1	1	655012	451	50.858	5.2876
P60766-1	Isoform 1 of Cell division control protein 42 homolog OS=Mus musculus GN=Cdc42 - [CDC42_MOUSE]	3.70175	5.24	1	1	1	1	5.94585e+06	191	21.2969	6.03662
Q8CI61	BAG family molecular chaperone regulator 4 OS=Mus musculus GN=Bag4 PE=1 SV=2 - [BAG4_MOUSE]	3.69285	3.28	1	1	1	1	1.47792e+06	457	49.0642	5.33838
Q8K4Z3	NAD(P)H-hydrate epimerase OS=Mus musculus GN=Naxe PE=1 SV=1 - [NNRE_MOUSE]	3.68021	5.67	1	1	1	1	4.59145e+06	282	30.9528	7.69385
D3Z7E5	Glycogen synthase kinase-3 alpha OS=Mus musculus GN=Gsk3a PE=1 SV=1 - [D3Z7E5_MOUSE]	3.68013	2.88	2	1	1	1	2.70203e+06	486	51.2142	8.90967
D3Z497	Predicted gene 7075 OS=Mus musculus GN=Gm7075 PE=4 SV=1 - [D3Z497_MOUSE]	3.6786	10.71	2	1	1	1	1.09982e+06	112	12.6437	6.69775
Q64327	Male-enhanced antigen 1 OS=Mus musculus GN=Mea1 PE=1 SV=1 - [MEA1_MOUSE]	3.66629	7.47	2	1	1	1	2.19602e+06	174	18.5727	4.08154
Q3T9X4	Uncharacterized protein OS=Mus musculus GN=Usp11 PE=2 SV=1 - [Q3T9X4_MOUSE]	3.64562	5.41	4	1	1	1	903092	296	33.9945	6.11279
P56375	Acylphosphatase-2 OS=Mus musculus GN=Acyp2 PE=1 SV=2 - [ACYP2_MOUSE]	3.63486	12.26	1	1	1	1	1.48359e+06	106	11.8701	9.26123
A0A0J9YU92	F-box only protein 21 (Fragment) OS=Mus musculus GN=Fbxo21 PE=1 SV=1 - [A0A0J9YU92_MOUSE]	3.63061	4.56	3	1	1	1	3.72761e+06	504	59.1355	6.22705
P32848	Parvalbumin alpha OS=Mus musculus GN=Pvalb PE=1 SV=3 - [PRVA_MOUSE]	3.62858	11.82	1	1	1	1	3.1388e+06	110	11.9231	5.18604
Q91XI1-2	Isoform 2 of tRNA-dihydrouridine(47) synthase [NAD(P)(+)]-like OS=Mus musculus GN=Dus3l - [DUS3L_MOUSE]	3.62663	4.93	3	1	1	1	3.21718e+06	426	46.6672	7.57666
E9PYI8	Ubiquitin carboxyl-terminal hydrolase 14 OS=Mus musculus GN=Usp14 PE=1 SV=1 - [E9PYI8_MOUSE]	3.61472	2.84	3	1	1	1	961714	458	52.2853	5.65576
A1L0X5	Krt78 protein (Fragment) OS=Mus musculus GN=Krt78 PE=2 SV=1 - [A1L0X5_MOUSE]	3.61186	2.85	5	1	1	1	1.18192e+07	492	54.7393	6.30322
A0A286YD58	AP-3 complex subunit sigma-1 OS=Mus musculus GN=Ap3s1 PE=1 SV=1 - [A0A286YD58_MOUSE]	3.60885	27.78	3	1	1	1	1.59508e+06	54	6.39825	8.20654
A0A0G2JDF1	Serrate RNA effector molecule homolog (Fragment) OS=Mus musculus GN=Srrt PE=1 SV=1 - [A0A0G2JDF1_MOUSE]	3.57802	5.44	6	1	1	1	494466	239	26.6615	9.37842
P97352	Protein S100-A13 OS=Mus musculus GN=S100a13 PE=1 SV=1 - [S10AD_MOUSE]	3.57215	11.22	2	1	1	1	7.34683e+06	98	11.1509	6.12549
A0A1Y7VM45	Pre-mRNA-processing factor 39 (Fragment) OS=Mus musculus GN=Prpf39 PE=1 SV=1 - [A0A1Y7VM45_MOUSE]	3.55697	7.21	3	1	1	1	967924	208	24.1139	4.97021
Q3U076	Uncharacterized protein OS=Mus musculus GN=A230050P20Rik PE=2 SV=1 - [Q3U076_MOUSE]	3.5473	6.82	2	1	1	1	227927	220	25.2782	7.04932
P61971	Nuclear transport factor 2 OS=Mus musculus GN=Nutf2 PE=1 SV=1 - [NTF2_MOUSE]	3.52342	11.02	2	1	1	1	2.74064e+06	127	14.469	5.37646
Q80TL7-2	Isoform 2 of Protein MON2 homolog OS=Mus musculus GN=Mon2 - [MON2_MOUSE]	3.51187	0.94	3	1	1	1	1.20788e+06	1708	188.16	6.0874
Q3TF87	Uncharacterized protein OS=Mus musculus GN=Dars PE=2 SV=1 - [Q3TF87_MOUSE]	3.47067	3.59	5	1	1	1	921262	501	57.0671	6.49365
Q8R2R3	Alpha- and gamma-adaptin-binding protein p34 OS=Mus musculus GN=Aagab PE=1 SV=2 - [AAGAB_MOUSE]	3.46983	6.33	1	1	1	1	1.83688e+06	316	34.4888	4.64014
F6R5R5	Lysosomal alpha-glucosidase (Fragment) OS=Mus musculus GN=Gaa PE=1 SV=1 - [F6R5R5_MOUSE]	3.44341	4.83	2	1	1	1	1.93367e+06	207	23.1436	8.20654
Q3UZD8	Uncharacterized protein OS=Mus musculus GN=Rangap1 PE=2 SV=1 - [Q3UZD8_MOUSE]	3.43864	3.03	6	1	1	1	1.2818e+06	396	43.1626	4.41162
Q8R0H9	ADP-ribosylation factor-binding protein GGA1 OS=Mus musculus GN=Gga1 PE=1 SV=1 - [GGA1_MOUSE]	3.43095	2.36	1	1	1	1	3.30617e+06	635	69.9278	5.2749
D3Z2Y2	Deaminated glutathione amidase (Fragment) OS=Mus musculus GN=Nit1 PE=1 SV=1 - [D3Z2Y2_MOUSE]	3.4233	12.64	5	1	1	1	3.52925e+06	87	9.51174	4.42432
A0A0J9YVG0	Protein phosphatase 1G OS=Mus musculus GN=Ppm1g PE=1 SV=1 - [A0A0J9YVG0_MOUSE]	3.42171	3.68	2	1	1	1	2.16421e+06	435	47.7725	4.37354
D3Z249	Myosin, light chain 12A, regulatory, non-sarcomeric (Fragment) OS=Mus musculus GN=Myl12a PE=4 SV=1 - [D3Z249_MOUSE]	3.39706	17.24	6	1	1	1	2.54486e+06	58	6.85038	9.24658
Q9DCB4-2	Isoform 2 of cAMP-regulated phosphoprotein 21 OS=Mus musculus GN=Arpp21 - [ARP21_MOUSE]	3.39137	12.5	16	1	1	1	6.53705e+06	88	9.53373	4.91943
A2VCP7	Psmf1 protein (Fragment) OS=Mus musculus GN=Psmf1 PE=2 SV=1 - [A2VCP7_MOUSE]	3.38721	5.46	3	1	1	1	1.4376e+06	238	26.0571	5.50342
P97807-2	Isoform Cytoplasmic of Fumarate hydratase, mitochondrial OS=Mus musculus GN=Fh - [FUMH_MOUSE]	3.37178	3.85	2	1	1	1	1.1661e+06	467	50.0207	7.94287
A2AE27	AMP deaminase OS=Mus musculus GN=Ampd2 PE=1 SV=1 - [A2AE27_MOUSE]	3.36317	1.58	1	1	1	1	1.38314e+06	824	94.6359	6.50732
A2A6M1	Vacuolar-sorting protein SNF8 OS=Mus musculus GN=Snf8 PE=1 SV=1 - [A2A6M1_MOUSE]	3.34966	6.01	2	1	1	1	757288	233	25.9515	6.22705
Q8K2Q7	BRO1 domain-containing protein BROX OS=Mus musculus GN=Brox PE=1 SV=1 - [BROX_MOUSE]	3.34777	2.68	1	1	1	1	3.40666e+06	411	46.1725	7.69385
H7BWX9	Small ubiquitin-related modifier 2 OS=Mus musculus GN=Sumo2 PE=1 SV=1 - [H7BWX9_MOUSE]	3.34594	18.87	3	1	1	1	3.2904e+06	53	6.01008	8.90967
F6VY18	GMP reductase 1 (Fragment) OS=Mus musculus GN=Gmpr PE=1 SV=1 - [F6VY18_MOUSE]	3.33435	5.86	2	1	1	1	366682	290	31.2114	6.45557
Q8BZA9	Fructose-2,6-bisphosphatase TIGAR OS=Mus musculus GN=Tigar PE=1 SV=1 - [TIGAR_MOUSE]	3.32766	6.32	1	1	1	1	4.34819e+06	269	29.1718	8.17725
Q9D061	Acyl-CoA-binding domain-containing protein 6 OS=Mus musculus GN=Acbd6 PE=1 SV=2 - [ACBD6_MOUSE]	3.31008	4.26	1	1	1	1	1.39096e+06	282	30.8681	5.10986
Q9CQ28	Diphthine--ammonia ligase OS=Mus musculus GN=Dph6 PE=1 SV=1 - [DPH6_MOUSE]	3.3096	6.37	1	1	1	1	564055	267	29.9031	5.16064
Q9D1L0	Coiled-coil-helix-coiled-coil-helix domain-containing protein 2 OS=Mus musculus GN=Chchd2 PE=2 SV=1 - [CHCH2_MOUSE]	3.28557	15.69	4	1	1	1	2.21638e+06	153	15.6508	9.65674
Q3U9A8	SH3 domain-binding glutamic acid-rich-like protein OS=Mus musculus GN=Sh3bgrl PE=2 SV=1 - [Q3U9A8_MOUSE]	3.28358	11.4	2	1	1	1	1.98066e+06	114	12.7312	5.04639
P97447-2	Isoform 2 of Four and a half LIM domains protein 1 OS=Mus musculus GN=Fhl1 - [FHL1_MOUSE]	3.27694	6.19	7	1	1	1	2.4475e+06	194	21.9963	8.52881
P70425	GTP-binding protein Rit2 OS=Mus musculus GN=Rit2 PE=1 SV=1 - [RIT2_MOUSE]	3.27603	5.53	1	1	1	1	727822	217	24.7864	6.91748
Q9DBL7	Bifunctional coenzyme A synthase OS=Mus musculus GN=Coasy PE=1 SV=2 - [COASY_MOUSE]	3.2657	1.95	1	1	1	1	1.43828e+06	563	61.9846	7.10791
S4R1Y8	Protein transport protein Sec31A (Fragment) OS=Mus musculus GN=Sec31a PE=1 SV=1 - [S4R1Y8_MOUSE]	3.26558	6.08	5	1	1	1	957432	296	30.935	9.53955
Q3TYE5	Limbic system-associated membrane protein OS=Mus musculus GN=Lsamp PE=1 SV=1 - [Q3TYE5_MOUSE]	3.26537	3.85	3	1	1	1	3.15073e+06	338	37.2871	6.68311
A4FUU9	1300018J18Rik protein (Fragment) OS=Mus musculus GN=Selenoo PE=2 SV=1 - [A4FUU9_MOUSE]	3.2651	3.98	3	1	1	1	1.2944e+06	503	57.1545	5.80811
Q8C4I3	Uncharacterized protein OS=Mus musculus GN=Camk2d PE=2 SV=1 - [Q8C4I3_MOUSE]	3.25502	10.8	30	1	1	1	3.73678e+06	176	19.9485	9.5249
Q7TQ15	Dosage compensation-related protein DPY30 OS=Mus musculus GN=Dpy30 PE=2 SV=1 - [Q7TQ15_MOUSE]	3.23382	11.11	2	1	1	1	536417	99	11.1758	4.88135
Q91Z04	Arhgap1 protein (Fragment) OS=Mus musculus GN=Arhgap1 PE=2 SV=1 - [Q91Z04_MOUSE]	3.23318	6.38	1	1	1	1	4.55782e+06	188	21.2691	5.49072
Q3THG9	Alanyl-tRNA editing protein Aarsd1 OS=Mus musculus GN=Aarsd1 PE=1 SV=2 - [AASD1_MOUSE]	3.22597	3.16	3	1	1	1		412	44.9432	6.41748
G3X9K8	EKC/KEOPS complex subunit Tprkb OS=Mus musculus GN=Tprkb PE=1 SV=1 - [G3X9K8_MOUSE]	3.21718	16.46	3	1	1	1	1.64239e+06	158	17.6694	6.93213
Q80U04-2	Isoform 2 of E3 ubiquitin-protein ligase Praja-2 OS=Mus musculus GN=Pja2 - [PJA2_MOUSE]	3.20061	3.57	2	1	1	1	760773	645	71.1991	4.52588
Q9CT86	Uncharacterized protein (Fragment) OS=Mus musculus GN=Ppp1r2 PE=2 SV=1 - [Q9CT86_MOUSE]	3.19566	11.52	3	1	1	1	796994	165	18.8167	4.69092
Q99KC8	von Willebrand factor A domain-containing protein 5A OS=Mus musculus GN=Vwa5a PE=1 SV=2 - [VMA5A_MOUSE]	3.18661	2.14	1	1	1	1	628866	793	87.0874	6.58057
O55201-2	Isoform 2 of Transcription elongation factor SPT5 OS=Mus musculus GN=Supt5h - [SPT5H_MOUSE]	3.18563	1.69	2	1	1	1	1.12936e+06	888	98.2484	7.15186
P37804	Transgelin OS=Mus musculus GN=Tagln PE=1 SV=3 - [TAGL_MOUSE]	3.18544	5.47	1	1	1	1	753999	201	22.5614	8.80713
Q9QUN9	Dickkopf-related protein 3 OS=Mus musculus GN=Dkk3 PE=2 SV=1 - [DKK3_MOUSE]	3.18185	4.01	1	1	1	1	1.37252e+06	349	38.3628	4.53857
A0A0A6YXF6	Transforming protein RhoA (Fragment) OS=Mus musculus GN=Rhoa PE=1 SV=1 - [A0A0A6YXF6_MOUSE]	3.18123	7.27	3	1	1	1	505129	165	18.6984	5.07178
A2AEK3	Cleavage stimulation factor subunit 2 (Fragment) OS=Mus musculus GN=Cstf2 PE=1 SV=1 - [A2AEK3_MOUSE]	3.1799	7.33	7	1	1	1	590973	191	19.3226	7.75244
Q9D8S9	BolA-like protein 1 OS=Mus musculus GN=Bola1 PE=1 SV=1 - [BOLA1_MOUSE]	3.17762	12.41	1	1	1	1	1.15608e+06	137	14.3703	8.76318
Q9D6Y7-3	Isoform 3 of Mitochondrial peptide methionine sulfoxide reductase OS=Mus musculus GN=Msra - [MSRA_MOUSE]	3.16831	5.7	3	1	1	1	1.40245e+06	193	21.5367	7.57666
A2AGS2	Dual-specificity mitogen-activated protein kinase kinase 6 OS=Mus musculus GN=Map2k6 PE=1 SV=1 - [A2AGS2_MOUSE]	3.16281	4.78	5	1	1	1	3.53662e+06	293	32.7528	6.91748
E0CYN9	Probable tRNA N6-adenosine threonylcarbamoyltransferase OS=Mus musculus GN=Osgep PE=1 SV=1 - [E0CYN9_MOUSE]	3.15459	3.94	4	1	1	1	941616	254	27.9429	5.85889
Q8CEH4	Uncharacterized protein (Fragment) OS=Mus musculus GN=Pfdn1 PE=2 SV=1 - [Q8CEH4_MOUSE]	3.15154	12.94	4	1	1	1	4.24606e+06	85	9.76319	6.55127
Q3TRH5	Uncharacterized protein (Fragment) OS=Mus musculus GN=Ap3m2 PE=2 SV=1 - [Q3TRH5_MOUSE]	3.15023	7.69	2	1	1	1	929244	169	18.6729	9.99365
Q99MD9-2	Isoform 2 of Nuclear autoantigenic sperm protein OS=Mus musculus GN=Nasp - [NASP_MOUSE]	3.14255	4.75	4	1	1	1	2.9455e+06	421	45.7262	4.42432
D3YTR7	Adenylyl cyclase-associated protein OS=Mus musculus GN=Cap2 PE=1 SV=1 - [D3YTR7_MOUSE]	3.14253	3.57	2	1	1	1	2.09805e+06	364	39.8522	5.60498
Q9CZ04	COP9 signalosome complex subunit 7a OS=Mus musculus GN=Cops7a PE=1 SV=2 - [CSN7A_MOUSE]	3.1328	11.27	2	1	1	1	1.33179e+06	275	30.206	7.86963
Q8K312	Cab39 protein (Fragment) OS=Mus musculus GN=Cab39 PE=2 SV=1 - [Q8K312_MOUSE]	3.1303	7.32	2	1	1	1	1.07514e+06	205	24.5668	7.53271
Q5U4C5	Importin-4 OS=Mus musculus GN=Ipo4 PE=1 SV=1 - [Q5U4C5_MOUSE]	3.13008	2.08	2	1	1	1	2.58406e+07	818	90.6667	5.04639
D3YZ32	Mitochondrial fission 1 protein OS=Mus musculus GN=Fis1 PE=1 SV=1 - [D3YZ32_MOUSE]	3.12853	12.75	3	1	1	1	2.87167e+06	102	11.24	9.49561
Q3UA72	Actin-related protein 2/3 complex subunit 5 OS=Mus musculus GN=Arpc5 PE=1 SV=1 - [Q3UA72_MOUSE]	3.12851	13.04	5	1	1	1	4.52687e+06	92	9.68985	5.18604
Q9Z2B9	Ribosomal protein S6 kinase alpha-4 OS=Mus musculus GN=Rps6ka4 PE=1 SV=2 - [KS6A4_MOUSE]	3.12083	1.68	1	1	1	1	1.22244e+06	773	85.5984	8.26514
Q9CW88	Uncharacterized protein (Fragment) OS=Mus musculus GN=Ppp1r1a PE=2 SV=1 - [Q9CW88_MOUSE]	3.11006	11.49	2	1	1	1	1.416e+06	87	9.07914	4.53857
Q8QZV4	Serine/threonine-protein kinase 32C OS=Mus musculus GN=Stk32c PE=1 SV=1 - [ST32C_MOUSE]	3.10959	4.3	1	1	1	1		488	55.2274	6.16357
A0A1Y7VL95	NAD(P)H dehydrogenase, quinone 2, isoform CRA_b OS=Mus musculus GN=Nqo2 PE=1 SV=1 - [A0A1Y7VL95_MOUSE]	3.10416	5.88	5	1	1	1	5.30584e+06	187	21.4677	6.20166
H3BKN0	tRNA (cytosine(34)-C(5))-methyltransferase OS=Mus musculus GN=Nsun2 PE=1 SV=1 - [H3BKN0_MOUSE]	3.08266	2.49	3	1	1	1	919882	722	81.3221	6.771
Q9CQ20	Mid1-interacting protein 1 OS=Mus musculus GN=Mid1ip1 PE=1 SV=1 - [M1IP1_MOUSE]	3.07581	10.44	1	1	1	1	2.3503e+06	182	20.3429	5.50342
Q78YZ6-3	Isoform 3 of Short coiled-coil protein OS=Mus musculus GN=Scoc - [SCOC_MOUSE]	3.06827	12.35	3	1	1	1	1.07327e+06	81	9.27765	4.75439
A2AUM6	Signal recognition particle 14 kDa protein OS=Mus musculus GN=Srp14 PE=1 SV=1 - [A2AUM6_MOUSE]	3.05178	13.4	2	1	1	1	698149	97	11.2271	10.3892
Q8R0M2	Ugp2 protein (Fragment) OS=Mus musculus GN=Ugp2 PE=2 SV=1 - [Q8R0M2_MOUSE]	3.04764	2.83	3	1	1	1	1.5983e+06	495	55.463	7.32764
Q2M4I9	Phosphoinositide phospholipase C OS=Mus musculus GN=Plcg1 PE=4 SV=1 - [Q2M4I9_MOUSE]	3.04686	1.27	3	1	1	1	1.10992e+06	1178	135.89	5.8208
O09114-2	Isoform 2 of Prostaglandin-H2 D-isomerase OS=Mus musculus GN=Ptgds - [PTGDS_MOUSE]	3.04675	8.73	2	1	1	1	2.09457e+06	126	13.9319	6.771
Q9DBB8	Trans-1,2-dihydrobenzene-1,2-diol dehydrogenase OS=Mus musculus GN=Dhdh PE=1 SV=1 - [DHDH_MOUSE]	3.03997	3.3	2	1	1	1	1.52883e+06	333	36.2777	6.44287
D3Z615	Transmembrane emp24 domain-containing protein 5 OS=Mus musculus GN=Tmed5 PE=1 SV=1 - [D3Z615_MOUSE]	3.03112	11.46	10	1	1	1	3.06487e+06	96	10.5774	5.08447
P97825	Jupiter microtubule associated homolog 1 OS=Mus musculus GN=JPT1 PE=1 SV=3 - [JUPI1_MOUSE]	3.03056	11.69	1	1	1	1	2.71975e+06	154	16.0708	5.31299
Q6X7S9	EP300-interacting inhibitor of differentiation 2 OS=Mus musculus GN=Eid2 PE=1 SV=1 - [EID2_MOUSE]	3.02512	4.24	1	1	1	1	2.63854e+07	236	25.2881	10.3745
Q99M71-2	Isoform 2 of Mammalian ependymin-related protein 1 OS=Mus musculus GN=Epdr1 - [EPDR1_MOUSE]	3.01375	14.44	2	1	1	1	433100	90	10.0733	10.7847
Q91Z57	Gsr protein (Fragment) OS=Mus musculus GN=Gsr PE=2 SV=1 - [Q91Z57_MOUSE]	3.00999	3.2	8	1	1	1	5289674	375	40.5239	7.10791
P58044	Isopentenyl-diphosphate Delta-isomerase 1 OS=Mus musculus GN=Idi1 PE=1 SV=1 - [IDI1_MOUSE]	2.99788	5.29	2	1	1	1	1.09691e+06	227	26.2724	6.16357
A0A1L1STG9	Dipeptidyl peptidase 8 OS=Mus musculus GN=Dpp8 PE=1 SV=1 - [A0A1L1STG9_MOUSE]	2.99445	7.49	2	1	1	1	1.32632e+06	334	38.6679	5.70654
P62307	Small nuclear ribonucleoprotein F OS=Mus musculus GN=Snrpf PE=1 SV=1 - [RUXF_MOUSE]	2.99191	15.12	3	1	1	1	1.50174e+06	86	9.71878	4.66553
Q8BMG7	Rab3 GTPase-activating protein non-catalytic subunit OS=Mus musculus GN=Rab3gap2 PE=1 SV=2 - [RBGPR_MOUSE]	2.98062	0.81	3	1	1	1	1.40905e+06	1366	152.438	6.22705
D3Z061	Ubiquitin-like modifier-activating enzyme 6 OS=Mus musculus GN=Uba6 PE=1 SV=1 - [D3Z061_MOUSE]	2.97806	1.27	2	1	1	1	1.89958e+06	1022	114.696	6.21436
Q8R3W5	tRNA-splicing endonuclease subunit Sen15 OS=Mus musculus GN=Tsen15 PE=1 SV=1 - [SEN15_MOUSE]	2.97473	10.71	1	1	1	1	997951	168	18.5182	4.65283
P09405	Nucleolin OS=Mus musculus GN=Ncl PE=1 SV=2 - [NUCL_MOUSE]	2.97229	1.7	6	1	1	1	832117	707	76.6768	4.75439
Q8CGA0	Protein phosphatase 1F OS=Mus musculus GN=Ppm1f PE=1 SV=1 - [PPM1F_MOUSE]	2.97181	4.42	1	1	1	1	2.78585e+06	452	49.58	5.30029
Q9D898	Actin-related protein 2/3 complex subunit 5-like protein OS=Mus musculus GN=Arpc5l PE=1 SV=1 - [ARP5L_MOUSE]	2.97031	8.5	1	1	1	1		153	16.9698	6.80029
Q9JME5	AP-3 complex subunit beta-2 OS=Mus musculus GN=Ap3b2 PE=1 SV=2 - [AP3B2_MOUSE]	2.96894	1.29	1	1	1	1	2.35744e+06	1082	119.118	5.63037
A6H630-3	Isoform 3 of Protein-glutamate O-methyltransferase OS=Mus musculus GN=Armt1 - [ARMT1_MOUSE]	2.9615	9.09	4	1	1	1	3.55456e+06	121	14.6255	7.03467
Q3TP81	Uncharacterized protein (Fragment) OS=Mus musculus GN=Cul4b PE=2 SV=1 - [Q3TP81_MOUSE]	2.95644	10.08	4	1	1	1	433992	119	14.2434	8.88037
P97494	Glutamate--cysteine ligase catalytic subunit OS=Mus musculus GN=Gclc PE=1 SV=4 - [GSH1_MOUSE]	2.95121	1.73	2	1	1	1	1488258	637	72.5251	5.89697
Q3UTZ4	Uncharacterized protein OS=Mus musculus GN=Tkfc PE=2 SV=1 - [Q3UTZ4_MOUSE]	2.94466	3.98	2	1	1	1	1.68259e+06	527	54.7289	7.31299
B2KFA8	Branched-chain-amino-acid aminotransferase, cytosolic (Fragment) OS=Mus musculus GN=Bcat1 PE=1 SV=8 - [B2KFA8_MOUSE]	2.94022	4.48	6	1	1	1	7.16083e+06	223	24.6876	7.75244
F6QTS1	COP9 signalosome complex subunit 4 (Fragment) OS=Mus musculus GN=Cops4 PE=1 SV=1 - [F6QTS1_MOUSE]	2.93733	4.74	3	1	1	1	824247	253	29.1491	6.53662
A0A0U1RNL2	Retinaldehyde-binding protein 1 (Fragment) OS=Mus musculus GN=Rlbp1 PE=1 SV=1 - [A0A0U1RNL2_MOUSE]	2.93688	8	3	1	1	1	1.50855e+06	175	20.0901	4.94482
P34884	Macrophage migration inhibitory factor OS=Mus musculus GN=Mif PE=1 SV=2 - [MIF_MOUSE]	2.92666	7.83	1	1	1	1	7.72727e+07	115	12.4962	7.34229
Q8C7U7	Polypeptide N-acetylgalactosaminyltransferase 6 OS=Mus musculus GN=Galnt6 PE=2 SV=1 - [GALT6_MOUSE]	2.92036	3.05	1	1	1	1	4.4658e+06	622	71.4913	8.52881
G3X8U3	MCG6895 OS=Mus musculus GN=2210016F16Rik PE=1 SV=1 - [G3X8U3_MOUSE]	2.91725	3.25	1	1	1	1	1.13438e+06	338	38.5906	5.64307
P62897	Cytochrome c, somatic OS=Mus musculus GN=Cycs PE=1 SV=2 - [CYC_MOUSE]	2.91541	10.48	1	1	1	1	2.65079e+06	105	11.598	9.5835
P53811	Phosphatidylinositol transfer protein beta isoform OS=Mus musculus GN=Pitpnb PE=1 SV=2 - [PIPNB_MOUSE]	2.91465	3.69	2	1	1	1	1.0357e+06	271	31.4669	6.94678
P23591	GDP-L-fucose synthase OS=Mus musculus GN=Tsta3 PE=1 SV=3 - [FCL_MOUSE]	2.91195	3.74	1	1	1	1	2.79449e+06	321	35.855	6.7417
F6VQ81	Tumor protein D54 (Fragment) OS=Mus musculus GN=Tpd52l2 PE=1 SV=1 - [F6VQ81_MOUSE]	2.91048	6.83	8	1	1	1	994000	161	17.7181	8.19189
P56812	Programmed cell death protein 5 OS=Mus musculus GN=Pdcd5 PE=1 SV=3 - [PDCD5_MOUSE]	2.90977	10.32	1	1	1	1	327828	126	14.2663	5.68115
P23953	Carboxylesterase 1C OS=Mus musculus GN=Ces1c PE=1 SV=4 - [EST1C_MOUSE]	2.90969	2.17	1	1	1	1	797067	554	61.017	5.05908
A6PWP8	MAP kinase-activating death domain protein OS=Mus musculus GN=Madd PE=1 SV=1 - [A6PWP8_MOUSE]	2.90528	1.7	28	1	1	1	1.02033e+06	1115	123.283	6.02393
Q9Z2Y8	Pyridoxal phosphate homeostasis protein OS=Mus musculus GN=Plpbp PE=1 SV=1 - [PLPHP_MOUSE]	2.90418	3.28	3	1	1	1	3.0268e+06	274	30.0296	8.26514
Q3UGE5	Programmed cell death 6, isoform CRA_a OS=Mus musculus GN=Pdcd6 PE=2 SV=1 - [Q3UGE5_MOUSE]	2.9014	12.31	3	1	1	1	2.12742e+06	130	14.3751	5.49072
O88745	Scrapie-responsive protein 1 OS=Mus musculus GN=Scrg1 PE=2 SV=1 - [SCRG1_MOUSE]	2.89902	11.22	1	1	1	1	621067	98	11.1656	7.91357
A2AWA9	Rab GTPase-activating protein 1 OS=Mus musculus GN=Rabgap1 PE=1 SV=1 - [RBGP1_MOUSE]	2.8961	1.13	1	1	1	1	494565	1064	120.722	5.24951
D3YYP5	Gasdermin E OS=Mus musculus GN=Gsdme PE=1 SV=2 - [D3YYP5_MOUSE]	2.89533	2.51	5	1	1	1	1.81536e+06	399	44.2495	5.31299
P16330-2	Isoform CNPI of 2',3'-cyclic-nucleotide 3'-phosphodiesterase OS=Mus musculus GN=Cnp - [CN37_MOUSE]	2.88108	3.25	2	1	1	1	3.60648e+06	400	44.6262	8.51416
Q60780-2	Isoform 2 of Growth arrest-specific protein 7 OS=Mus musculus GN=Gas7 - [GAS7_MOUSE]	2.85011	3.24	7	1	1	1	342512	340	39.5849	7.23975
P97470	Serine/threonine-protein phosphatase 4 catalytic subunit OS=Mus musculus GN=Ppp4c PE=1 SV=2 - [PP4C_MOUSE]	2.84997	3.58	1	1	1	1		307	35.0574	5.05908
P70199	ERF1 (Fragment) OS=Mus musculus GN=Etf1 PE=2 SV=1 - [P70199_MOUSE]	2.84744	3.55	6	1	1	1	975660	338	38.2413	5.09717
E9Q6Q2	Serine/threonine-protein kinase WNK2 OS=Mus musculus GN=Wnk2 PE=1 SV=1 - [E9Q6Q2_MOUSE]	2.84373	1.41	14	1	1	1	1.05733e+06	1991	210.986	5.78271
Q7TS64	G protein-coupled receptor kinase OS=Mus musculus GN=Grk2 PE=1 SV=1 - [Q7TS64_MOUSE]	2.84339	1.55	2	1	1	1	1.42529e+06	647	75.1051	7.1665
O35841	Apoptosis inhibitor 5 OS=Mus musculus GN=Api5 PE=1 SV=2 - [API5_MOUSE]	2.83872	2.58	2	1	1	1	2.36174e+06	504	56.7498	5.92236
Q3UBB2	Uncharacterized protein OS=Mus musculus GN=Vps36 PE=2 SV=1 - [Q3UBB2_MOUSE]	2.8344	2.13	2	1	1	1	3.19874e+06	328	36.8902	7.48877
A0A0G2JDI4	Glutamate--cysteine ligase regulatory subunit (Fragment) OS=Mus musculus GN=Gclm PE=1 SV=1 - [A0A0G2JDI4_MOUSE]	2.82917	8.16	3	1	1	1	1.02919e+06	98	10.8814	6.29053
Q91W61	F-box/LRR-repeat protein 15 OS=Mus musculus GN=Fbxl15 PE=1 SV=2 - [FXL15_MOUSE]	2.82867	3.33	1	1	1	1	1.57414e+06	300	33.1045	7.43018
Q99MP8-3	Isoform 3 of BRCA1-associated protein OS=Mus musculus GN=Brap - [BRAP_MOUSE]	2.82594	8.29	3	1	1	1	1.6908e+08	374	43.1371	5.38916
V9GX56	Pantothenate kinase 2 OS=Mus musculus GN=Pank2 PE=1 SV=1 - [V9GX56_MOUSE]	2.81749	11.04	4	1	1	1		154	16.7087	9.90576
A0A1W2P7S5	Trafficking protein particle complex subunit 6B OS=Mus musculus GN=Trappc6b PE=1 SV=1 - [A0A1W2P7S5_MOUSE]	2.80954	6.61	2	1	1	1	611898	121	14.0442	8.44092
Q6PFA1	Geranylgeranyl transferase type-2 subunit beta OS=Mus musculus GN=Rabggtb PE=1 SV=1 - [Q6PFA1_MOUSE]	2.80084	8.33	9	1	1	1	2.32388e+07	132	14.7943	6.04932
Q6ZWZ2	Ubiquitin-conjugating enzyme E2 R2 OS=Mus musculus GN=Ube2r2 PE=1 SV=1 - [UB2R2_MOUSE]	2.79745	4.62	1	1	1	1	4.57938e+06	238	27.149	4.42432
P62331	ADP-ribosylation factor 6 OS=Mus musculus GN=Arf6 PE=1 SV=2 - [ARF6_MOUSE]	2.78811	8.57	1	1	1	1	1.64875e+06	175	20.0694	8.95361
Q8K2R0	Farp1 protein (Fragment) OS=Mus musculus GN=Farp1 PE=2 SV=1 - [Q8K2R0_MOUSE]	2.78665	1.8	2	1	1	1	1.81719e+06	835	94.7081	8.5874
O35405	Phospholipase D3 OS=Mus musculus GN=Pld3 PE=1 SV=1 - [PLD3_MOUSE]	2.7725	2.46	1	1	1	1	1.49894e+06	488	54.3544	6.52197
E9Q309	Centrosome-associated protein 350 OS=Mus musculus GN=Cep350 PE=1 SV=1 - [CE350_MOUSE]	2.75833	0.32	1	1	1	1	803006	3095	346.244	6.354
Q9CYA9	Uncharacterized protein OS=Mus musculus GN=Ubfd1 PE=2 SV=1 - [Q9CYA9_MOUSE]	2.75348	5.47	2	1	1	1	1.71901e+06	201	21.0677	5.49072
Q3UL78	Uncharacterized protein OS=Mus musculus GN=Cdc42 PE=2 SV=1 - [Q3UL78_MOUSE]	2.75287	6.8	2	1	1	1	5.42532e+06	147	16.4926	6.55127
Q3TAB8	Uncharacterized protein OS=Mus musculus GN=Pacs1 PE=2 SV=1 - [Q3TAB8_MOUSE]	2.75059	3.22	2	1	1	1	949420	808	87.6955	6.27783
A0A0G2JFK7	Actin-related protein 2/3 complex subunit 3 (Fragment) OS=Mus musculus GN=Arpc3 PE=1 SV=1 - [A0A0G2JFK7_MOUSE]	2.74157	7.75	5	1	1	1	2.52461e+06	142	16.3813	8.20654
F6WF36	MAP7 domain-containing protein 1 (Fragment) OS=Mus musculus GN=Map7d1 PE=1 SV=1 - [F6WF36_MOUSE]	2.74039	2.37	5	1	1	1	1.04973e+06	591	65.2397	10.1548
Q8R1T1-2	Isoform 2 of Charged multivesicular body protein 7 OS=Mus musculus GN=Chmp7 - [CHMP7_MOUSE]	2.73162	2.97	2	1	1	1	559662	370	41.6438	8.79248
B7ZWC0	N-myc downstream regulated gene 1 OS=Mus musculus GN=Ndrg1 PE=2 SV=1 - [B7ZWC0_MOUSE]	2.71772	3.55	4	1	1	1	2.44508e+06	394	42.9709	6.1001
S4R1N8	Ubiquitin-like modifier-activating enzyme ATG7 (Fragment) OS=Mus musculus GN=Atg7 PE=1 SV=1 - [S4R1N8_MOUSE]	2.71698	4.65	8	1	1	1	895132	172	19.3127	6.52197
G3UYE3	Coiled-coil domain-containing protein 9 (Fragment) OS=Mus musculus GN=Ccdc9 PE=1 SV=1 - [G3UYE3_MOUSE]	2.71055	6.59	4	1	1	1	501653	182	20.7702	4.22119
A0A0J9YTW3	C-terminal-binding protein 1 (Fragment) OS=Mus musculus GN=Ctbp1 PE=1 SV=1 - [A0A0J9YTW3_MOUSE]	2.70573	4.44	6	1	1	1	1.80871e+06	180	19.9564	7.21045
Q3U983	Rab GTPase-binding effector protein 1 OS=Mus musculus GN=Rabep1 PE=1 SV=1 - [Q3U983_MOUSE]	2.70079	7.82	8	1	1	1	1.48948e+06	243	28.2975	5.31299
Q64520	Guanylate kinase OS=Mus musculus GN=Guk1 PE=1 SV=2 - [KGUA_MOUSE]	2.70063	5.56	3	1	1	1	1.07003e+06	198	21.9042	6.55127
D3Z7J9	60 kDa heat shock protein, mitochondrial (Fragment) OS=Mus musculus GN=Hspd1 PE=1 SV=1 - [D3Z7J9_MOUSE]	2.70051	17.61	3	1	1	1	523734	142	15.2613	9.93506
Q8R1G2	Carboxymethylenebutenolidase homolog OS=Mus musculus GN=Cmbl PE=1 SV=1 - [CMBL_MOUSE]	2.69771	4.9	1	1	1	1	329056	245	27.884	7.18115
Q3THD5	Uncharacterized protein (Fragment) OS=Mus musculus GN=Dhx15 PE=2 SV=1 - [Q3THD5_MOUSE]	2.69334	20.75	7	1	1	1	687968	53	6.51223	9.68604
Q99J08	SEC14-like protein 2 OS=Mus musculus GN=Sec14l2 PE=1 SV=1 - [S14L2_MOUSE]	2.69181	2.98	1	1	1	1	1.64017e+06	403	46.2706	7.10791
Q8N9S3-2	Isoform 2 of Activator of 90 kDa heat shock protein ATPase homolog 2 OS=Mus musculus GN=Ahsa2 - [AHSA2_MOUSE]	2.69038	3.18	4	1	1	1	1.35612e+06	283	31.9955	6.56592
Q80XI3-2	Isoform 2 of Eukaryotic translation initiation factor 4 gamma 3 OS=Mus musculus GN=Eif4g3 - [IF4G3_MOUSE]	2.68769	0.83	8	1	1	1	1.1751e+06	1560	172.757	5.50342
E9Q0P6	Lys-63-specific deubiquitinase BRCC36 (Fragment) OS=Mus musculus GN=Brcc3 PE=1 SV=1 - [E9Q0P6_MOUSE]	2.68008	38	4	1	1	1	1.61767e+06	50	5.81115	9.68604
Q9CRD4	Dysbindin domain-containing protein 2 OS=Mus musculus GN=Dbndd2 PE=1 SV=1 - [DBND2_MOUSE]	2.66805	7.59	1	1	1	1	2.68637e+06	158	17.1831	4.22119
A0A0U1RNF2	Leucine carboxyl methyltransferase 1 OS=Mus musculus GN=Lcmt1 PE=1 SV=1 - [A0A0U1RNF2_MOUSE]	2.66559	2.71	2	1	1	1	2.13302e+06	332	38.1359	5.74463
B1AQZ5	Kinesin-like protein KIF3A (Fragment) OS=Mus musculus GN=Kif3a PE=1 SV=1 - [B1AQZ5_MOUSE]	2.66483	5.95	5	1	1	1	683567	185	21.7793	8.03076
P10605	Cathepsin B OS=Mus musculus GN=Ctsb PE=1 SV=2 - [CATB_MOUSE]	2.66398	3.83	3	1	1	1	1751437	339	37.2557	5.90967
Q6PDY2	2-aminoethanethiol dioxygenase OS=Mus musculus GN=Ado PE=1 SV=2 - [AEDO_MOUSE]	2.65931	3.52	1	1	1	1	960298	256	28.3543	5.97314
Q8CE90-5	Isoform 5 of Dual specificity mitogen-activated protein kinase kinase 7 OS=Mus musculus GN=Map2k7 - [MP2K7_MOUSE]	2.65575	4.6	6	1	1	1	1.87329e+06	391	44.1816	8.73389
Q9D7X8	Gamma-glutamylcyclotransferase OS=Mus musculus GN=Ggct PE=1 SV=1 - [GGCT_MOUSE]	2.62245	6.91	1	1	1	1	1.06982e+06	188	21.1524	5.66846
J3QN06	ATP-dependent (S)-NAD(P)H-hydrate dehydratase OS=Mus musculus GN=Naxd PE=1 SV=1 - [J3QN06_MOUSE]	2.62077	4.78	6	1	1	1	914738	272	29.1153	8.20654
Q8C1T5	Uncharacterized protein OS=Mus musculus GN=Napg PE=2 SV=1 - [Q8C1T5_MOUSE]	2.61853	4.49	3	1	1	1	1.04383e+06	312	34.7403	5.41455
S4R2D2	ADP-ribosylation factor-binding protein GGA3 OS=Mus musculus GN=Gga3 PE=1 SV=1 - [S4R2D2_MOUSE]	2.61412	2.02	3	1	1	1	423762	595	64.4848	5.46533
Q8BH78	Reticulon OS=Mus musculus GN=Rtn4 PE=1 SV=1 - [Q8BH78_MOUSE]	2.61165	3.65	4	1	1	1	4.85308e+06	356	38.3801	4.77979
Q9QYB1	Chloride intracellular channel protein 4 OS=Mus musculus GN=Clic4 PE=1 SV=3 - [CLIC4_MOUSE]	2.60507	4.74	1	1	1	1	1.42327e+06	253	28.7107	5.59229
P17918	Proliferating cell nuclear antigen OS=Mus musculus GN=Pcna PE=1 SV=2 - [PCNA_MOUSE]	2.60502	3.07	2	1	1	1	2.28285e+06	261	28.7664	4.76709
Q3TQH7	Uncharacterized protein OS=Mus musculus GN=Prune2 PE=2 SV=1 - [Q3TQH7_MOUSE]	2.60405	5.56	7	1	1	1	3.33561e+06	180	20.1775	4.44971
Q8CC03	Uncharacterized protein (Fragment) OS=Mus musculus GN=Ap1g1 PE=2 SV=1 - [Q8CC03_MOUSE]	2.60112	1.58	4	1	1	1	151648	695	76.6997	6.13818
Q80WM4	Hyaluronan and proteoglycan link protein 4 OS=Mus musculus GN=Hapln4 PE=2 SV=2 - [HPLN4_MOUSE]	2.59722	3	1	1	1	1	2.38559e+06	400	42.7816	8.85107
Q5RKP0	Vat1 protein (Fragment) OS=Mus musculus GN=Vat1 PE=2 SV=1 - [Q5RKP0_MOUSE]	2.58094	2.74	4	1	1	1	3582498	401	42.4947	6.3667
H3BL92	Ecotropic viral integration site 5-like OS=Mus musculus GN=Evi5l PE=1 SV=1 - [H3BL92_MOUSE]	2.57254	1.25	2	1	1	1	282157	802	92.2777	5.2749
P08003	Protein disulfide-isomerase A4 OS=Mus musculus GN=Pdia4 PE=1 SV=3 - [PDIA4_MOUSE]	2.57181	1.72	2	1	1	1	465407	638	71.9375	5.31299
A8Y5D4	Epsin-2 (Fragment) OS=Mus musculus GN=Epn2 PE=1 SV=8 - [A8Y5D4_MOUSE]	2.57133	15.19	7	1	1	1	2.10714e+06	79	9.14454	9.18799
F6YUG5	Synergin gamma (Fragment) OS=Mus musculus GN=Synrg PE=1 SV=1 - [F6YUG5_MOUSE]	2.55972	5.86	5	1	1	1	1.39124e+06	256	26.7915	7.45947
Q80XU6	Ogt protein OS=Mus musculus GN=Ogt PE=2 SV=1 - [Q80XU6_MOUSE]	2.55854	7.02	5	1	1	1	924418	171	18.8805	6.01123
Q8K2I1	Protein farnesyltransferase subunit beta OS=Mus musculus GN=Fntb PE=1 SV=1 - [FNTB_MOUSE]	2.55695	1.83	2	1	1	1	1.84452e+06	437	48.7879	5.79541
I7HPY0	SH3 domain-binding glutamic acid-rich-like protein 3 OS=Mus musculus GN=Sh3bgrl3 PE=1 SV=1 - [I7HPY0_MOUSE]	2.55683	27.03	2	1	1	1	8.81005e+06	37	4.21008	4.32275
Q3TVE1	Uncharacterized protein (Fragment) OS=Mus musculus PE=2 SV=1 - [Q3TVE1_MOUSE]	2.55298	4.48	5	1	1	1	2.41724e+06	223	25.6515	6.31592
Q8BTG3	T-complex protein 11-like protein 1 OS=Mus musculus GN=Tcp11l1 PE=1 SV=1 - [T11L1_MOUSE]	2.55235	2.95	1	1	1	1	1.77224e+06	509	56.2963	5.50342
Q58EV2	Apoa1 protein OS=Mus musculus GN=Apoa1 PE=2 SV=1 - [Q58EV2_MOUSE]	2.54596	5.56	3	1	1	1	1.00194e+06	198	23.0079	7.62061
Q3UCW9	Uncharacterized protein (Fragment) OS=Mus musculus GN=Ap2m1 PE=2 SV=1 - [Q3UCW9_MOUSE]	2.54458	2.8	5	1	1	1	7.42813e+06	322	36.6621	9.21729
G3UWL7	Histone H2A OS=Mus musculus GN=H2afz PE=1 SV=1 - [G3UWL7_MOUSE]	2.54266	10.34	17	1	1	1	6.98087e+06	87	9.11288	10.7847
A0A0A6YXZ6	Glutamine-rich protein 1 OS=Mus musculus GN=Qrich1 PE=1 SV=1 - [A0A0A6YXZ6_MOUSE]	2.53889	4.25	5	1	1	1	426395	259	29.5228	4.7417
Q8K394	Inactive phospholipase C-like protein 2 OS=Mus musculus GN=Plcl2 PE=1 SV=2 - [PLCL2_MOUSE]	2.53527	1.6	1	1	1	1	2.43288e+06	1128	125.692	6.91748
Q3TPD2	Uncharacterized protein (Fragment) OS=Mus musculus GN=Iqgap1 PE=2 SV=1 - [Q3TPD2_MOUSE]	2.52583	1.88	6	1	1	1	811898	586	65.6003	4.99561
A0A0N4SVE1	V-type proton ATPase subunit F OS=Mus musculus GN=Atp6v1f PE=1 SV=1 - [A0A0N4SVE1_MOUSE]	2.52518	12.68	3	1	1	1	1.5815e+06	71	8.15627	6.78564
O88746-2	Isoform 2 of Target of Myb protein 1 OS=Mus musculus GN=Tom1 - [TOM1_MOUSE]	2.52333	7.74	3	1	1	1	1.78859e+06	168	17.7768	4.77979
Q8BWR2	PITH domain-containing protein 1 OS=Mus musculus GN=Pithd1 PE=1 SV=1 - [PITH1_MOUSE]	2.51861	5.69	2	1	1	1	367878	211	24.1768	5.74463
E9PZW0	Desmoplakin OS=Mus musculus GN=Dsp PE=1 SV=1 - [E9PZW0_MOUSE]	2.5115	0.39	2	1	1	1	1.17966e+06	2284	261.257	6.91748
Q8BJF9	Charged multivesicular body protein 2b OS=Mus musculus GN=Chmp2b PE=1 SV=1 - [CHM2B_MOUSE]	2.50907	4.69	1	1	1	1	2.38974e+06	213	23.9192	8.77783
A0A0U1RPC4	Elongation factor Tu, mitochondrial (Fragment) OS=Mus musculus GN=Tufm PE=1 SV=1 - [A0A0U1RPC4_MOUSE]	2.50197	10.34	3	1	1	1	2.19505e+06	116	12.9678	9.21729
A0A0N4SVR6	RAB7, member RAS oncogene family OS=Mus musculus GN=Rab7 PE=1 SV=1 - [A0A0N4SVR6_MOUSE]	2.4975	12.5	3	1	1	1	6.03775e+06	88	10.0723	10.0669
P29699	Alpha-2-HS-glycoprotein OS=Mus musculus GN=Ahsg PE=1 SV=1 - [FETUA_MOUSE]	2.4942	4.93	3	1	1	1	5.58533e+06	345	37.3017	6.50732
Q9D1K5	Stathmin OS=Mus musculus PE=2 SV=1 - [Q9D1K5_MOUSE]	2.4936	9.5	2	1	1	1		179	20.8887	8.90967
A0A0A6YVU1	ADP-sugar pyrophosphatase (Fragment) OS=Mus musculus GN=Nudt5 PE=1 SV=1 - [A0A0A6YVU1_MOUSE]	2.49152	14.77	3	1	1	1	2.44194e+06	88	9.96717	9.15869
E9Q821	Ankyrin repeat domain-containing protein 13D OS=Mus musculus GN=Ankrd13d PE=1 SV=1 - [E9Q821_MOUSE]	2.49069	14.46	3	1	1	1	390705	83	9.36284	8.88037
D3Z263	RNA 3'-terminal phosphate cyclase (Fragment) OS=Mus musculus GN=Rtca PE=1 SV=1 - [D3Z263_MOUSE]	2.48917	5.63	7	1	1	1	856136	142	15.5042	9.45166
P29595	NEDD8 OS=Mus musculus GN=Nedd8 PE=1 SV=2 - [NEDD8_MOUSE]	2.48696	17.28	1	1	1	1	4.37111e+06	81	8.96687	7.25439
G3UXG7	Casein kinase II subunit beta OS=Mus musculus GN=Csnk2b PE=1 SV=1 - [G3UXG7_MOUSE]	2.47495	5.49	5	1	1	1	4.46113e+06	164	18.9133	6.85889
A0A1B0GRJ2	Peroxisomal N(1)-acetyl-spermine/spermidine oxidase (Fragment) OS=Mus musculus GN=Paox PE=1 SV=1 - [A0A1B0GRJ2_MOUSE]	2.46495	4.85	3	1	1	1	746250	206	23.0506	7.15186
E9PXD7	cAMP-regulated phosphoprotein 19 OS=Mus musculus GN=Arpp19 PE=1 SV=1 - [E9PXD7_MOUSE]	2.4602	56.52	5	1	1	1	9.37725e+06	46	4.87664	9.87646
Q8VCR4	0610038D11Rik protein OS=Mus musculus GN=Trmt112 PE=1 SV=1 - [Q8VCR4_MOUSE]	2.45151	12.04	3	1	1	1	4.18666e+06	108	12.2005	7.7085
P99027	60S acidic ribosomal protein P2 OS=Mus musculus GN=Rplp2 PE=1 SV=3 - [RLA2_MOUSE]	2.44653	28.7	1	1	1	1	1.64345e+06	115	11.6438	4.53857
Q921Q7	Ras and Rab interactor 1 OS=Mus musculus GN=Rin1 PE=1 SV=1 - [RIN1_MOUSE]	2.44445	1.83	2	1	1	1	763497	763	82.9622	8.71924
Q61495	Desmoglein-1-alpha OS=Mus musculus GN=Dsg1a PE=2 SV=2 - [DSG1A_MOUSE]	2.4371	1.23	2	1	1	1	1.19987e+06	1057	114.525	4.89404
Q6ZWM4	U6 snRNA-associated Sm-like protein LSm8 OS=Mus musculus GN=Lsm8 PE=1 SV=3 - [LSM8_MOUSE]	2.43309	10.42	1	1	1	1		96	10.3963	4.4751
Q3UYC0-2	Isoform 2 of Protein phosphatase 1H OS=Mus musculus GN=Ppm1h - [PPM1H_MOUSE]	2.43062	3.2	2	1	1	1	5592638	469	51.4811	6.48096
B8JJG9	Trk-fused gene (Fragment) OS=Mus musculus GN=Tfg PE=1 SV=1 - [B8JJG9_MOUSE]	2.42897	11.24	7	1	1	1	3.17281e+06	89	10.2264	5.0083
Q5SRX1-3	Isoform 3 of TOM1-like protein 2 OS=Mus musculus GN=Tom1l2 - [TM1L2_MOUSE]	2.42705	1.59	6	1	1	1	2.3556e+06	440	48.3773	5.10986
F6W7I2	Deoxyhypusine synthase (Fragment) OS=Mus musculus GN=Dhps PE=1 SV=1 - [F6W7I2_MOUSE]	2.42704	7.38	2	1	1	1	1.63484e+06	149	16.2572	7.12256
E9Q4P5	Synaptojanin-2 OS=Mus musculus GN=Synj2 PE=1 SV=1 - [E9Q4P5_MOUSE]	2.42634	1.25	8	1	1	1	4.20422e+06	1118	123.481	7.48877
A0A0H2UKB7	Intraflagellar transport protein 22 homolog (Fragment) OS=Mus musculus GN=Ift22 PE=1 SV=1 - [A0A0H2UKB7_MOUSE]	2.42114	11.34	5	1	1	1	1.83733e+06	97	10.526	4.71631
D3YYC2	Dr1-associated corepressor OS=Mus musculus GN=Drap1 PE=1 SV=1 - [D3YYC2_MOUSE]	2.41444	6.79	5	1	1	1	3.14312e+06	162	17.5766	5.43994
Q9JKC6	Cell cycle exit and neuronal differentiation protein 1 OS=Mus musculus GN=Cend1 PE=1 SV=1 - [CEND_MOUSE]	2.40827	12.75	1	1	1	1	1.30355e+06	149	14.9778	8.96826
G3UYN9	Probable cytosolic iron-sulfur protein assembly protein CIAO1 OS=Mus musculus GN=Ciao1 PE=1 SV=1 - [G3UYN9_MOUSE]	2.39893	5.11	3	1	1	1	1.18269e+06	176	19.8045	5.78271
B1AV53	UDP-glucose 4-epimerase (Fragment) OS=Mus musculus GN=Gale PE=1 SV=1 - [B1AV53_MOUSE]	2.39684	14.04	3	1	1	1	842345	57	6.21016	5.21143
D3YZI9	PiggyBac transposable element-derived protein 5 OS=Mus musculus GN=Pgbd5 PE=1 SV=1 - [PGBD5_MOUSE]	2.39458	1.72	1	1	1	1	572892	523	58.2633	8.85107
A0A0R4J099	RIKEN cDNA 2210016L21 gene OS=Mus musculus GN=2210016L21Rik PE=1 SV=1 - [A0A0R4J099_MOUSE]	2.39218	5.86	2	1	1	1	298575	256	27.5861	8.70459
Q8CGA4	Maturin OS=Mus musculus GN=Mturn PE=1 SV=1 - [MTURN_MOUSE]	2.38985	6.11	2	1	1	1	959158	131	14.8317	4.17041
P28651	Carbonic anhydrase-related protein OS=Mus musculus GN=Ca8 PE=1 SV=5 - [CAH8_MOUSE]	2.38695	8.59	1	1	1	1	2.30241e+07	291	33.0605	4.77979
Q3TQP0	Predicted gene 10767 OS=Mus musculus GN=Gm10767 PE=2 SV=1 - [Q3TQP0_MOUSE]	2.38047	7.77	2	1	1	1	1.24089e+06	103	12.4588	7.25439
Q9WV60	Glycogen synthase kinase-3 beta OS=Mus musculus GN=Gsk3b PE=1 SV=2 - [GSK3B_MOUSE]	2.37732	2.14	2	1	1	1	4418529	420	46.6809	8.77783
D3Z0K7	WAS/WASL-interacting protein family member 2 (Fragment) OS=Mus musculus GN=Wipf2 PE=1 SV=1 - [D3Z0K7_MOUSE]	2.37225	12.57	2	1	1	1	312609	183	18.7677	10.4185
Q8BP37	Uncharacterized protein (Fragment) OS=Mus musculus GN=Mpp6 PE=2 SV=1 - [Q8BP37_MOUSE]	2.37171	5.71	3	1	1	1	1.27012e+06	175	20.0113	5.66846
A0A286YCR1	E3 ubiquitin-protein ligase NEDD4-like (Fragment) OS=Mus musculus GN=Nedd4l PE=1 SV=1 - [A0A286YCR1_MOUSE]	2.36425	7.76	10	1	1	1	425934	116	13.6325	5.78271
Q9EST4-3	Isoform 3 of Proteasome assembly chaperone 2 OS=Mus musculus GN=Psmg2 - [PSMG2_MOUSE]	2.36225	4.02	2	1	1	1	1.4112e+06	224	25.3348	7.51807
A0A087WSS1	RIKEN cDNA 2310035C23 gene OS=Mus musculus GN=2310035C23Rik PE=1 SV=1 - [A0A087WSS1_MOUSE]	2.3616	0.92	2	1	1	1	714322	1192	131.792	5.2876
E9PVG8	RIKEN cDNA 9530053A07 gene OS=Mus musculus GN=9530053A07Rik PE=1 SV=1 - [E9PVG8_MOUSE]	2.35165	0.35	3	1	1	1	93846088	2581	280.044	6.17627
Q8C878-2	Isoform 2 of NEDD8-activating enzyme E1 catalytic subunit OS=Mus musculus GN=Uba3 - [UBA3_MOUSE]	2.35085	2.53	4	1	1	1	1.73955e+06	395	44.2973	5.24951
Q91XF0	Pyridoxine-5'-phosphate oxidase OS=Mus musculus GN=Pnpo PE=1 SV=1 - [PNPO_MOUSE]	2.34679	3.83	1	1	1	1	4.9852e+06	261	30.0949	8.22119
Q6P1D3	Kinesin-like protein OS=Mus musculus GN=Kif3b PE=2 SV=1 - [Q6P1D3_MOUSE]	2.34517	2.95	8	1	1	1	1.33065e+06	305	33.9815	8.55811
Q5BL09	Npm1 protein OS=Mus musculus GN=Npm1 PE=2 SV=1 - [Q5BL09_MOUSE]	2.34175	3.5	6	1	1	1	1.29941e+06	257	28.3667	4.71631
A0A1D5RLY6	Microtubule-associated protein 1S OS=Mus musculus GN=Map1s PE=1 SV=1 - [A0A1D5RLY6_MOUSE]	2.33984	1.62	3	1	1	1	1.14541e+06	864	90.9693	7.03467
Q9D4C9-2	Isoform 2 of Clavesin-1 OS=Mus musculus GN=Clvs1 - [CLVS1_MOUSE]	2.33149	5.26	5	1	1	1	4.07584e+06	152	17.5851	7.59131
Q3UYI0	Uncharacterized protein OS=Mus musculus GN=Pnck PE=2 SV=1 - [Q3UYI0_MOUSE]	2.33016	3.79	2	1	1	1	189211	343	38.5126	6.46826
A2ANR6	Casein kinase II subunit alpha (Fragment) OS=Mus musculus GN=Csnk2a1 PE=1 SV=1 - [A2ANR6_MOUSE]	2.32353	11.45	5	1	1	1	1.98434e+06	131	15.5938	7.12256
F6Y6Q2	Phosphoethanolamine/phosphocholine phosphatase (Fragment) OS=Mus musculus GN=Phospho1 PE=1 SV=1 - [F6Y6Q2_MOUSE]	2.32335	25.53	4	1	1	1	2.25759e+06	47	5.20855	4.33545
E9Q1S3	Protein transport protein Sec23A OS=Mus musculus GN=Sec23a PE=1 SV=1 - [E9Q1S3_MOUSE]	2.31679	1.63	3	1	1	1	933780	736	82.9027	7.45947
O88851	Putative hydrolase RBBP9 OS=Mus musculus GN=Rbbp9 PE=1 SV=2 - [RBBP9_MOUSE]	2.31019	3.76	2	1	1	1	1.38551e+06	186	20.8983	5.97314
A0A0J9YKD4	Creatine kinase M-type OS=Mus musculus GN=Ckm PE=1 SV=1 - [A0A0J9YKD4_MOUSE]	2.30973	4.49	3	1	1	1	1.03735e+06	312	35.0859	7.09326
Q9QYI5-1	Isoform 2 of DnaJ homolog subfamily B member 2 OS=Mus musculus GN=Dnajb2 - [DNJB2_MOUSE]	2.30625	4.33	2	1	1	1	537426	277	30.596	4.98291
H3BK16	ATP synthase mitochondrial F1 complex assembly factor 1 (Fragment) OS=Mus musculus GN=Atpaf1 PE=1 SV=1 - [H3BK16_MOUSE]	2.30435	4.72	4	1	1	1	1.19415e+06	212	23.4568	7.04932
Q3TXT4	Uncharacterized protein OS=Mus musculus GN=Snx5 PE=2 SV=1 - [Q3TXT4_MOUSE]	2.29777	3.68	4	1	1	1	1.17776e+06	299	34.8851	8.39697
E9PZC2	Spectrin beta, non-erythrocytic 4 OS=Mus musculus GN=Sptbn4 PE=1 SV=1 - [E9PZC2_MOUSE]	2.29432	0.64	5	1	1	1	495310	1241	140.488	6.29053
Q91Z61	GTP-binding protein Di-Ras1 OS=Mus musculus GN=Diras1 PE=1 SV=1 - [DIRA1_MOUSE]	2.2891	5.05	1	1	1	1	2.28239e+06	198	22.2505	8.89502
Q8BYN3	Inositol-tetrakisphosphate 1-kinase OS=Mus musculus GN=Itpk1 PE=2 SV=1 - [ITPK1_MOUSE]	2.28823	5.25	1	1	1	1	2.13552e+06	419	46.1164	6.29053
A0JP44	Palmitoyltransferase OS=Mus musculus GN=Zdhhc2 PE=2 SV=1 - [A0JP44_MOUSE]	2.28701	2.73	2	1	1	1		366	41.9538	8.48486
A0A140LIM5	Mitotic checkpoint protein BUB3 OS=Mus musculus GN=Bub3 PE=1 SV=1 - [A0A140LIM5_MOUSE]	2.28593	7.07	4	1	1	1	390459	184	20.8403	6.37939
Q8CDA1-3	Isoform 3 of Phosphatidylinositide phosphatase SAC2 OS=Mus musculus GN=Inpp5f - [SAC2_MOUSE]	2.28561	6.12	3	1	1	1	1.25998e+06	441	47.8551	7.72314
F6QK86	COP9 signalosome complex subunit 6 (Fragment) OS=Mus musculus GN=Cops6 PE=1 SV=1 - [F6QK86_MOUSE]	2.2798	12.3	3	1	1	1	1.50011e+06	122	13.4537	5.24951
Q9CQE5	Regulator of G-protein signaling 10 OS=Mus musculus GN=Rgs10 PE=1 SV=1 - [RGS10_MOUSE]	2.27763	9.39	1	1	1	1	807488	181	21.1376	6.81494
Q9Z1S5-2	Isoform 2 of Neuronal-specific septin-3 OS=Mus musculus GN=Sept3 - [SEPT3_MOUSE]	2.27513	2.08	2	1	1	1	1.94817e+06	337	38.685	6.81494
F7ADT6	GTPase-activating protein and VPS9 domain-containing protein 1 (Fragment) OS=Mus musculus GN=Gapvd1 PE=1 SV=1 - [F7ADT6_MOUSE]	2.27141	1.64	9	1	1	1	439962	548	62.1722	6.43018
A0A1D5RML2	PDZ domain-containing protein GIPC1 (Fragment) OS=Mus musculus GN=Gipc1 PE=1 SV=1 - [A0A1D5RML2_MOUSE]	2.27072	50.77	2	1	1	1	2.91015e+06	65	6.64452	8.83643
Q3THC1	Proteasome (Prosome, macropain) 26S subunit, non-ATPase, 9 OS=Mus musculus GN=Psmd9 PE=2 SV=1 - [Q3THC1_MOUSE]	2.27012	5.41	4	1	1	1	2.2116e+06	222	24.6765	6.43018
D3Z2A4	Ribonucleoside-diphosphate reductase subunit M2 B OS=Mus musculus GN=Rrm2b PE=1 SV=1 - [D3Z2A4_MOUSE]	2.26826	3.68	2	1	1	1	1.01045e+06	299	34.4913	4.97021
Q80VV6	Wasl protein (Fragment) OS=Mus musculus GN=Wasl PE=2 SV=1 - [Q80VV6_MOUSE]	2.26274	5.48	5	1	1	1	988172	146	15.3624	4.34814
F7BWP1	Anamorsin (Fragment) OS=Mus musculus GN=Ciapin1 PE=1 SV=2 - [F7BWP1_MOUSE]	2.25895	5.51	2	1	1	1	1.56181e+06	254	27.5578	5.41455
D3YZS3	Ubiquitin-conjugating enzyme E2 L3 OS=Mus musculus GN=Ube2l3 PE=1 SV=1 - [D3YZS3_MOUSE]	2.25673	7.56	3	1	1	1	4581196	119	13.6441	8.42627
Q9CQH7	Transcription factor BTF3 homolog 4 OS=Mus musculus GN=Btf3l4 PE=1 SV=1 - [BT3L4_MOUSE]	2.25546	5.06	2	1	1	1	2.34055e+06	158	17.26	6.354
P13439	Uridine 5'-monophosphate synthase OS=Mus musculus GN=Umps PE=1 SV=3 - [UMPS_MOUSE]	2.25531	2.29	2	1	1	1	916820	481	52.2593	6.60986
A7VL18	Gamma-aminobutyraldehyde dehydrogenase OS=Mus musculus GN=Aldh9a1 PE=2 SV=1 - [A7VL18_MOUSE]	2.25456	2.43	8	1	1	1	2.68622e+06	494	53.498	6.82959
G3UY49	Calumenin (Fragment) OS=Mus musculus GN=Calu PE=1 SV=2 - [G3UY49_MOUSE]	2.253	9.22	8	1	1	1	1.04997e+06	141	16.4801	5.08447
Q8CD55	Uncharacterized protein OS=Mus musculus GN=Zyx PE=2 SV=1 - [Q8CD55_MOUSE]	2.25297	3.15	5	1	1	1		508	54.7647	5.79541
F6Z1E7	Ubiquitin-associated domain-containing protein 1 (Fragment) OS=Mus musculus GN=Ubac1 PE=1 SV=1 - [F6Z1E7_MOUSE]	2.25248	6.52	3	1	1	1	553344	184	20.7128	5.2749
Q3TLG4	Uncharacterized protein (Fragment) OS=Mus musculus GN=Nup214 PE=2 SV=1 - [Q3TLG4_MOUSE]	2.24489	3.61	3	1	1	1	6.65487e+06	277	30.3653	6.87354
Q3U5C3	Uncharacterized protein (Fragment) OS=Mus musculus GN=Arfgef2 PE=2 SV=1 - [Q3U5C3_MOUSE]	2.24039	1.01	4	1	1	1	743381	794	88.0749	5.87158
E9PZ58	Spermine synthase OS=Mus musculus GN=Sms PE=1 SV=1 - [E9PZ58_MOUSE]	2.23948	3.88	2	1	1	1	1.00341e+06	258	28.6374	5.30029
G5E919	NEDD8-conjugating enzyme Ubc12 OS=Mus musculus GN=Ube2m PE=1 SV=1 - [G5E919_MOUSE]	2.23854	11.63	5	1	1	1	1.21074e+06	86	10.0961	5.37646
F8WHU9	Zinc finger protein ZPR1 (Fragment) OS=Mus musculus GN=Zpr1 PE=1 SV=1 - [F8WHU9_MOUSE]	2.23583	2.33	7	1	1	1	295817	386	42.4109	4.79248
G3UY87	START domain-containing protein 10 (Fragment) OS=Mus musculus GN=Stard10 PE=1 SV=1 - [G3UY87_MOUSE]	2.2347	2.83	7	1	1	1	930099	283	31.628	8.70459
Q99LS3	Phosphoserine phosphatase OS=Mus musculus GN=Psph PE=1 SV=1 - [SERB_MOUSE]	2.2295	4	1	1	1	1	2.96151e+06	225	25.0799	6.13818
A0A087WNW2	Neurofascin OS=Mus musculus GN=Nfasc PE=1 SV=1 - [A0A087WNW2_MOUSE]	2.22132	0.89	7	1	1	1	917872	899	101.103	8.41162
Q62348	Translin OS=Mus musculus GN=Tsn PE=1 SV=1 - [TSN_MOUSE]	2.22001	4.82	1	1	1	1	2.56842e+06	228	26.1848	6.44287
D3YZP9	Coiled-coil domain-containing protein 6 OS=Mus musculus GN=Ccdc6 PE=1 SV=1 - [CCDC6_MOUSE]	2.21865	1.92	1	1	1	1	554740	469	52.9058	7.34229
Q5DTR4	MKIAA4049 protein (Fragment) OS=Mus musculus GN=Sptbn1 PE=2 SV=1 - [Q5DTR4_MOUSE]	2.21584	0.7	4	1	1	1	519246	1290	150.397	5.64307
Q3UDQ3	Uncharacterized protein OS=Mus musculus GN=Ipo13 PE=2 SV=1 - [Q3UDQ3_MOUSE]	2.2148	1.14	3	1	1	1	2.00005e+06	963	108.102	5.32568
Q6P069-2	Isoform 2 of Sorcin OS=Mus musculus GN=Sri - [SORCN_MOUSE]	2.21208	6.01	2	1	1	1	1.19461e+07	183	20.2827	5.33838
Q9ERR1-2	Isoform 2 of Nuclear distribution protein nudE-like 1 OS=Mus musculus GN=Ndel1 - [NDEL1_MOUSE]	2.2101	3.49	5	1	1	1	500308	315	35.489	5.22412
F7BHJ0	Clathrin light chain (Fragment) OS=Mus musculus GN=Cltb PE=1 SV=1 - [F7BHJ0_MOUSE]	2.19298	5.69	5	1	1	1	1.75893e+06	123	14.1821	8.74854
A3KFX0	Cytosolic 5'-nucleotidase 1A OS=Mus musculus GN=Nt5c1a PE=1 SV=1 - [5NT1A_MOUSE]	2.1896	3.56	1	1	1	1	693881	365	40.6528	7.06396
Q8BXQ4	Uncharacterized protein OS=Mus musculus GN=Ipo11 PE=2 SV=1 - [Q8BXQ4_MOUSE]	2.18223	1.54	3	1	1	1	831325	712	82.1074	5.65576
G3UZN4	Serine/threonine-protein kinase BRSK2 (Fragment) OS=Mus musculus GN=Brsk2 PE=1 SV=8 - [G3UZN4_MOUSE]	2.17937	9.91	10	1	1	1	2.11844e+06	232	25.1161	9.62744
A0A0G2JEU6	Rho guanine nucleotide exchange factor 9 (Fragment) OS=Mus musculus GN=Arhgef9 PE=1 SV=1 - [A0A0G2JEU6_MOUSE]	2.17722	3.81	12	1	1	1	1.47704e+06	236	27.9676	5.65576
Q8CIB5	Fermitin family homolog 2 OS=Mus musculus GN=Fermt2 PE=1 SV=1 - [FERM2_MOUSE]	2.1768	2.06	1	1	1	1	3.88629e+06	680	77.7505	6.69775
P54731	FAS-associated factor 1 OS=Mus musculus GN=Faf1 PE=1 SV=2 - [FAF1_MOUSE]	2.17441	1.69	1	1	1	1	1.67223e+06	649	73.8165	4.85596
Q8C0E2	Vacuolar protein sorting-associated protein 26B OS=Mus musculus GN=Vps26b PE=1 SV=1 - [VP26B_MOUSE]	2.17065	3.57	1	1	1	1	316569	336	39.1002	7.37158
Q9CQW1	Synaptobrevin homolog YKT6 OS=Mus musculus GN=Ykt6 PE=1 SV=1 - [YKT6_MOUSE]	2.16665	4.04	1	1	1	1	2.39643e+06	198	22.3003	6.354
Q3TWM9	Uncharacterized protein (Fragment) OS=Mus musculus GN=Psap PE=2 SV=1 - [Q3TWM9_MOUSE]	2.16459	2.09	22	1	1	1	7.58624e+06	527	58.2598	5.22412
Q3UL02	Uncharacterized protein (Fragment) OS=Mus musculus GN=Gspt1 PE=2 SV=1 - [Q3UL02_MOUSE]	2.1606	2.6	6	1	1	1	5.93411e+06	385	43.2043	7.00537
H7BXB9	RIKEN cDNA 1700037H04 gene (Fragment) OS=Mus musculus GN=1700037H04Rik PE=1 SV=1 - [H7BXB9_MOUSE]	2.16033	9.93	3	1	1	1	5.09029e+06	141	15.7632	8.32373
Q5IK08	KISS1 isoform c (Fragment) OS=Mus musculus PE=2 SV=1 - [Q5IK08_MOUSE]	2.1563	5.79	3	1	1	1	4.875e+07	121	13.2169	10.2573
D3YWB4	Rab5 GDP/GTP exchange factor (Fragment) OS=Mus musculus GN=Rabgef1 PE=1 SV=1 - [D3YWB4_MOUSE]	2.15554	4.98	3	1	1	1	430092	221	25.9209	8.79248
Q3V028	Uncharacterized protein OS=Mus musculus GN=Cyld PE=2 SV=1 - [Q3V028_MOUSE]	2.1461	1.37	4	1	1	1	1.17029e+06	952	106.557	5.68115
Q3UGY8	Brefeldin A-inhibited guanine nucleotide-exchange protein 3 OS=Mus musculus GN=Arfgef3 PE=1 SV=1 - [BIG3_MOUSE]	2.1425	0.6	1	1	1	1		2170	239.938	5.88428
Q6P6M7	O-phosphoseryl-tRNA(Sec) selenium transferase OS=Mus musculus GN=Sepsecs PE=1 SV=2 - [SPCS_MOUSE]	2.13963	1.98	1	1	1	1	3.45277e+07	504	55.2905	8.06006
G3X8R2	Steroid receptor RNA activator 1 (Fragment) OS=Mus musculus GN=Sra1 PE=1 SV=1 - [G3X8R2_MOUSE]	2.13877	4.93	2	1	1	1	210997	223	24.5914	6.02393
A0A1D5RMC1	Cytoplasmic dynein 1 light intermediate chain 2 (Fragment) OS=Mus musculus GN=Dync1li2 PE=1 SV=1 - [A0A1D5RMC1_MOUSE]	2.13408	3.94	3	1	1	1	1.18334e+06	406	45.3219	6.15088
D6RGR8	5-aminolevulinate synthase, nonspecific, mitochondrial OS=Mus musculus GN=Alas1 PE=1 SV=2 - [D6RGR8_MOUSE]	2.13318	8.67	4	1	1	1	2.77277e+06	196	21.512	9.43701
Q64442	Sorbitol dehydrogenase OS=Mus musculus GN=Sord PE=1 SV=3 - [DHSO_MOUSE]	2.12337	1.96	1	1	1	1	736761	357	38.2247	7.02002
D3Z7E6	Platelet-activating factor acetylhydrolase IB subunit gamma OS=Mus musculus GN=Pafah1b3 PE=1 SV=1 - [D3Z7E6_MOUSE]	2.11965	4.44	2	1	1	1	2.58669e+06	180	20.1365	7.75244
A2AQE4	COP9 signalosome complex subunit 2 OS=Mus musculus GN=Cops2 PE=1 SV=1 - [A2AQE4_MOUSE]	2.11844	1.99	4	1	1	1	1.07766e+06	402	46.8843	5.16064
O55013	Trafficking protein particle complex subunit 3 OS=Mus musculus GN=Trappc3 PE=1 SV=1 - [TPPC3_MOUSE]	2.11751	4.44	1	1	1	1	1.03638e+06	180	20.2892	4.95752
Q8CA33	Uncharacterized protein OS=Mus musculus PE=2 SV=1 - [Q8CA33_MOUSE]	2.11629	2.15	6	1	1	1	1.05761e+06	558	61.622	6.63916
Q9D7S9	Charged multivesicular body protein 5 OS=Mus musculus GN=Chmp5 PE=1 SV=1 - [CHMP5_MOUSE]	2.11174	3.2	1	1	1	1	1.37032e+06	219	24.5603	4.79248
Q3TIP8	Chloride intracellular channel protein OS=Mus musculus GN=Clic1 PE=2 SV=1 - [Q3TIP8_MOUSE]	2.10326	4.98	2	1	1	1	1.73182e+06	241	27.0548	5.2749
Q3UHX2	28 kDa heat- and acid-stable phosphoprotein OS=Mus musculus GN=Pdap1 PE=1 SV=1 - [HAP28_MOUSE]	2.09957	8.84	1	1	1	1	1.92928e+06	181	20.5925	7.38623
F6VG18	Leucine zipper transcription factor-like protein 1 (Fragment) OS=Mus musculus GN=Lztfl1 PE=1 SV=1 - [F6VG18_MOUSE]	2.08516	4.59	6	1	1	1	1.00758e+06	218	25.0081	4.67822
P09528	Ferritin heavy chain OS=Mus musculus GN=Fth1 PE=1 SV=2 - [FRIH_MOUSE]	2.08431	3.85	1	1	1	1	1.52714e+06	182	21.0533	5.88428
Q3TIR6	Prefoldin subunit 3 OS=Mus musculus GN=Vbp1 PE=1 SV=1 - [Q3TIR6_MOUSE]	2.0754	9.23	3	1	1	1	2.39597e+06	130	14.6436	8.79248
Q6NV63	Breast cancer type 1 susceptibility protein homolog OS=Mus musculus GN=Brca1 PE=2 SV=1 - [Q6NV63_MOUSE]	2.07293	0.5	1	1	1	1	4.98776e+06	1811	198.491	5.8335
Q9CTE1	Uncharacterized protein (Fragment) OS=Mus musculus GN=Nap1l5 PE=2 SV=1 - [Q9CTE1_MOUSE]	2.07207	9.01	2	1	1	1	1.86911e+06	111	12.5931	4.51318
Q9JJD8	Brain cDNA, clone MNCb-1272, similar to Mus musculus chaperonin subunit 2 (beta) (Cct2), mRNA OS=Mus musculus GN=Cct2 PE=2 SV=1 - [Q9JJD8_MOUSE]	2.07194	2.25	2	1	1	1	182571	488	52.4356	6.30322
O09131	Glutathione S-transferase omega-1 OS=Mus musculus GN=Gsto1 PE=1 SV=2 - [GSTO1_MOUSE]	2.0715	5.83	1	1	1	1	8.09138e+06	240	27.4799	7.35693
A0A1L1SSB7	tRNA (guanine(10)-N2)-methyltransferase homolog OS=Mus musculus GN=Trmt11 PE=1 SV=1 - [A0A1L1SSB7_MOUSE]	2.06074	9.76	1	1	1	1	1.43757e+06	82	9.49802	9.34912
Q9ER94	Arylamine N-acetyltransferase 1 (Fragment) OS=Mus musculus GN=Nat1 PE=3 SV=1 - [Q9ER94_MOUSE]	2.06036	6.04	3	1	1	1	1.02136e+06	149	17.4077	4.729
E9Q5Q8	Prefoldin subunit 5 (Fragment) OS=Mus musculus GN=Pfdn5 PE=1 SV=1 - [E9Q5Q8_MOUSE]	2.05834	11.67	6	1	1	1	1.44226e+06	60	7.03363	7.50342
Q8K0C9	GDP-mannose 4,6 dehydratase OS=Mus musculus GN=Gmds PE=1 SV=1 - [GMDS_MOUSE]	2.03968	2.15	1	1	1	1	1.725e+06	372	41.9582	7.03467
Q9EPN1-3	Isoform 3 of Neurobeachin OS=Mus musculus GN=Nbea - [NBEA_MOUSE]	2.02923	0.48	3	1	1	1	397024	2904	322.998	6.15088
A2ALF0	DnaJ homolog subfamily C member 8 OS=Mus musculus GN=Dnajc8 PE=1 SV=1 - [A2ALF0_MOUSE]	2.02774	3.65	4	1	1	1	1.66104e+06	219	25.8193	8.80713
Q80V91	Probable E3 ubiquitin-protein ligase DTX3 OS=Mus musculus GN=Dtx3 PE=1 SV=2 - [DTX3_MOUSE]	2.01599	3.46	4	1	1	1	1.14767e+06	347	37.9576	8.73389
B2RX82	Cholinergic receptor, nicotinic, alpha polypeptide 10 OS=Mus musculus GN=Chrna10 PE=2 SV=1 - [B2RX82_MOUSE]	2.01523	2.01	1	1	1	1	7.24975e+06	447	49.5445	7.92822
A0A0N4SUQ1	Plasminogen activator inhibitor 1 RNA-binding protein OS=Mus musculus GN=Serbp1 PE=1 SV=1 - [A0A0N4SUQ1_MOUSE]	2.01463	10.88	11	1	1	1		147	16.0684	9.65674
Q8C5A0	Uncharacterized protein OS=Mus musculus GN=Arhgap1 PE=2 SV=1 - [Q8C5A0_MOUSE]	2.00824	2.31	4	1	1	1	1.69452e+06	347	39.9201	8.11865

## Sheet: Control mice with DMSO
Accession	Description	Score	Coverage	# Proteins	# Unique Peptides	# Peptides	# PSMs	Area	# AAs	MW [kDa]	calc. pI
Q7TMM9	Tubulin beta-2A chain OS=Mus musculus GN=Tubb2a PE=1 SV=1 - [TBB2A_MOUSE]	489.9	42.47	4	4	15	160	9.99032e+07	445	49.875	4.89404
P99024	Tubulin beta-5 chain OS=Mus musculus GN=Tubb5 PE=1 SV=1 - [TBB5_MOUSE]	486.217	41.22	3	1	15	161	9.99032e+07	444	49.639	4.89404
P68372	Tubulin beta-4B chain OS=Mus musculus GN=Tubb4b PE=1 SV=1 - [TBB4B_MOUSE]	470.225	44.49	5	1	16	157	6.49694e+07	445	49.799	4.89404
Q9D6F9	Tubulin beta-4A chain OS=Mus musculus GN=Tubb4a PE=1 SV=3 - [TBB4A_MOUSE]	382.568	45.5	2	2	16	136	6.49694e+07	444	49.5539	4.88135
Q9ERD7	Tubulin beta-3 chain OS=Mus musculus GN=Tubb3 PE=1 SV=1 - [TBB3_MOUSE]	345.979	36.89	7	5	15	123	9.47097e+07	450	50.3862	4.93213
Q04447	Creatine kinase B-type OS=Mus musculus GN=Ckb PE=1 SV=1 - [KCRB_MOUSE]	327.315	32.55	1	9	9	100	1.98924e+08	381	42.6863	5.66846
P20357	Microtubule-associated protein 2 OS=Mus musculus GN=Map2 PE=1 SV=2 - [MTAP2_MOUSE]	308.957	29.81	14	44	44	99	3.10581e+07	1828	199.01	4.90674
O08553	Dihydropyrimidinase-related protein 2 OS=Mus musculus GN=Dpysl2 PE=1 SV=2 - [DPYL2_MOUSE]	289.235	45.1	1	13	17	80	7.69443e+07	572	62.2386	6.37939
Q3UDS0	Uncharacterized protein (Fragment) OS=Mus musculus GN=Hspa8 PE=2 SV=1 - [Q3UDS0_MOUSE]	223.087	37.43	26	13	17	73	3.38892e+07	553	60.7644	6.40479
P52480-2	Isoform M1 of Pyruvate kinase PKM OS=Mus musculus GN=Pkm - [KPYM_MOUSE]	219.172	45.39	15	23	23	77	3.26738e+07	531	57.9479	7.13721
E9Q7S0	Synaptojanin-1 OS=Mus musculus GN=Synj1 PE=1 SV=1 - [E9Q7S0_MOUSE]	218.116	29.49	22	32	34	76	5.42863e+07	1309	144.505	7.34229
Q9R0P9	Ubiquitin carboxyl-terminal hydrolase isozyme L1 OS=Mus musculus GN=Uchl1 PE=1 SV=1 - [UCHL1_MOUSE]	205.658	45.29	3	8	8	64	3.42141e+07	223	24.8224	5.23682
P60710	Actin, cytoplasmic 1 OS=Mus musculus GN=Actb PE=1 SV=1 - [ACTB_MOUSE]	185.969	34.93	33	2	12	64	2.44583e+08	375	41.7097	5.47803
P09411	Phosphoglycerate kinase 1 OS=Mus musculus GN=Pgk1 PE=1 SV=4 - [PGK1_MOUSE]	177.625	39.57	4	15	15	59	2.52667e+07	417	44.522	7.89893
P16125	L-lactate dehydrogenase B chain OS=Mus musculus GN=Ldhb PE=1 SV=2 - [LDHB_MOUSE]	174.603	28.14	4	11	12	60	6.91514e+07	334	36.549	6.04932
P63101	14-3-3 protein zeta/delta OS=Mus musculus GN=Ywhaz PE=1 SV=1 - [1433Z_MOUSE]	171.806	54.69	6	11	15	57	1.24595e+08	245	27.7537	4.79248
P07901	Heat shock protein HSP 90-alpha OS=Mus musculus GN=Hsp90aa1 PE=1 SV=4 - [HS90A_MOUSE]	169.138	26.33	30	10	21	60	6.92049e+07	733	84.7348	5.0083
P11499	Heat shock protein HSP 90-beta OS=Mus musculus GN=Hsp90ab1 PE=1 SV=3 - [HS90B_MOUSE]	168.077	30.8	26	10	23	57	6.92049e+07	724	83.2291	5.03369
Q3TT92	Dihydropyrimidinase-related protein 3 OS=Mus musculus GN=Dpysl3 PE=1 SV=1 - [Q3TT92_MOUSE]	153.129	26.23	7	7	10	42	5.98592e+06	568	61.741	6.49365
Q3UBP6	Uncharacterized protein OS=Mus musculus GN=Actb PE=2 SV=1 - [Q3UBP6_MOUSE]	143.437	31.47	14	1	11	47	1.79855e+08	375	41.7417	5.47803
P62259	14-3-3 protein epsilon OS=Mus musculus GN=Ywhae PE=1 SV=1 - [1433E_MOUSE]	138.824	51.37	4	14	15	48	3.6401e+07	255	29.1554	4.7417
P50396	Rab GDP dissociation inhibitor alpha OS=Mus musculus GN=Gdi1 PE=1 SV=3 - [GDIA_MOUSE]	136.254	24.16	4	6	9	42	3.69671e+07	447	50.4891	5.08447
P17182	Alpha-enolase OS=Mus musculus GN=Eno1 PE=1 SV=3 - [ENOA_MOUSE]	135.232	43.78	11	15	17	39	1.35283e+08	434	47.1112	6.80029
P05064	Fructose-bisphosphate aldolase A OS=Mus musculus GN=Aldoa PE=1 SV=2 - [ALDOA_MOUSE]	123.449	53.3	13	14	17	40	6.32437e+07	364	39.3313	8.08936
P05063	Fructose-bisphosphate aldolase C OS=Mus musculus GN=Aldoc PE=1 SV=4 - [ALDOC_MOUSE]	120.231	46.01	3	10	13	34	2.5799e+07	363	39.3702	7.12256
O08539	Myc box-dependent-interacting protein 1 OS=Mus musculus GN=Bin1 PE=1 SV=1 - [BIN1_MOUSE]	115.457	16.16	8	6	8	37	1.06824e+07	588	64.4302	5.03369
Q3TXY0	Uncharacterized protein (Fragment) OS=Mus musculus GN=Crmp1 PE=2 SV=1 - [Q3TXY0_MOUSE]	110.859	13.67	5	4	7	29	2.93951e+07	651	70.2014	6.59521
A0A0J9YUE9	Dynamin-1 OS=Mus musculus GN=Dnm1 PE=1 SV=1 - [A0A0J9YUE9_MOUSE]	110.142	20.6	20	13	15	35	1.50108e+07	835	93.9742	6.63916
P68368	Tubulin alpha-4A chain OS=Mus musculus GN=Tuba4a PE=1 SV=1 - [TBA4A_MOUSE]	109.282	40.4	8	3	14	37	2.77174e+08	448	49.8924	5.05908
P05213	Tubulin alpha-1B chain OS=Mus musculus GN=Tuba1b PE=1 SV=2 - [TBA1B_MOUSE]	108.437	38.14	9	2	13	37	3.47342e+08	451	50.1196	5.05908
P17183	Gamma-enolase OS=Mus musculus GN=Eno2 PE=1 SV=2 - [ENOG_MOUSE]	107.904	28.8	13	8	10	34	1.26282e+08	434	47.267	5.10986
P61982	14-3-3 protein gamma OS=Mus musculus GN=Ywhag PE=1 SV=2 - [1433G_MOUSE]	106.822	35.63	1	6	10	37	6.54074e+07	247	28.2849	4.89404
Q9CQV8-2	Isoform Short of 14-3-3 protein beta/alpha OS=Mus musculus GN=Ywhab - [1433B_MOUSE]	102.849	41.8	6	5	12	36	6.76584e+07	244	27.8368	4.83057
Q62420	Endophilin-A1 OS=Mus musculus GN=Sh3gl2 PE=1 SV=2 - [SH3G2_MOUSE]	102.454	38.35	5	10	13	35	5.94504e+07	352	39.9301	5.38916
P68254	14-3-3 protein theta OS=Mus musculus GN=Ywhaq PE=1 SV=1 - [1433T_MOUSE]	99.6	46.94	7	9	14	35	6.82357e+07	245	27.7608	4.77979
P02535-3	Isoform 3 of Keratin, type I cytoskeletal 10 OS=Mus musculus GN=Krt10 - [K1C10_MOUSE]	99.0989	10.39	19	3	5	35	8.87174e+07	462	49.4709	5.021
P19157	Glutathione S-transferase P 1 OS=Mus musculus GN=Gstp1 PE=1 SV=2 - [GSTP1_MOUSE]	98.4603	16.19	3	3	3	32	8.96684e+06	210	23.5941	7.86963
Q61414	Keratin, type I cytoskeletal 15 OS=Mus musculus GN=Krt15 PE=1 SV=2 - [K1C15_MOUSE]	93.2095	9.51	21	1	5	36	4.72327e+07	452	49.1071	4.85596
P16858	Glyceraldehyde-3-phosphate dehydrogenase OS=Mus musculus GN=Gapdh PE=1 SV=2 - [G3P_MOUSE]	90.4077	48.95	15	2	9	27	2.07839e+08	333	35.7872	8.25049
P68510	14-3-3 protein eta OS=Mus musculus GN=Ywhah PE=1 SV=2 - [1433F_MOUSE]	88.8775	39.84	2	9	11	31	5.92745e+07	246	28.194	4.89404
Q61781	Keratin, type I cytoskeletal 14 OS=Mus musculus GN=Krt14 PE=1 SV=2 - [K1C14_MOUSE]	86.8834	16.32	21	2	7	32	4.85273e+07	484	52.8339	5.17334
P17751	Triosephosphate isomerase OS=Mus musculus GN=Tpi1 PE=1 SV=4 - [TPIS_MOUSE]	82.2771	37.79	2	9	9	28	6.29876e+07	299	32.1713	5.74463
Q02053	Ubiquitin-like modifier-activating enzyme 1 OS=Mus musculus GN=Uba1 PE=1 SV=1 - [UBA1_MOUSE]	80.8034	17.11	4	14	14	27	7.1691e+06	1058	117.734	5.65576
Q61316	Heat shock 70 kDa protein 4 OS=Mus musculus GN=Hspa4 PE=1 SV=1 - [HSP74_MOUSE]	80.2072	24.61	5	15	16	25	4.84261e+06	841	94.0733	5.23682
A0A1B0GSR9	L-lactate dehydrogenase OS=Mus musculus GN=Ldha PE=1 SV=1 - [A0A1B0GSR9_MOUSE]	79.1552	21.59	20	5	6	28	6.15714e+07	315	34.5773	8.55811
P04104	Keratin, type II cytoskeletal 1 OS=Mus musculus GN=Krt1 PE=1 SV=4 - [K2C1_MOUSE]	76.4189	5.18	3	2	4	22	1.78588e+07	637	65.5653	8.14795
P05201	Aspartate aminotransferase, cytoplasmic OS=Mus musculus GN=Got1 PE=1 SV=3 - [AATC_MOUSE]	69.8143	27.85	2	11	11	25	1.82379e+07	413	46.2185	7.13721
S4R1W1	Glyceraldehyde-3-phosphate dehydrogenase OS=Mus musculus GN=Gm3839 PE=1 SV=1 - [S4R1W1_MOUSE]	69.1952	45.65	9	1	8	22	1.90787e+08	333	35.7892	8.03076
P14152	Malate dehydrogenase, cytoplasmic OS=Mus musculus GN=Mdh1 PE=1 SV=3 - [MDHC_MOUSE]	67.6158	21.26	2	6	6	21	1.16144e+08	334	36.4881	6.58057
Q9DBJ1	Phosphoglycerate mutase 1 OS=Mus musculus GN=Pgam1 PE=1 SV=3 - [PGAM1_MOUSE]	66.2584	38.19	3	8	8	21	3.76893e+07	254	28.8139	7.18115
Q9Z2H5-2	Isoform 2 of Band 4.1-like protein 1 OS=Mus musculus GN=Epb41l1 - [E41L1_MOUSE]	65.7398	13.49	30	7	7	19	3.51245e+06	867	96.7933	5.60498
P10649	Glutathione S-transferase Mu 1 OS=Mus musculus GN=Gstm1 PE=1 SV=2 - [GSTM1_MOUSE]	65.3859	33.03	6	6	8	24	2.06263e+07	218	25.9531	7.94287
Q9Z2K1	Keratin, type I cytoskeletal 16 OS=Mus musculus GN=Krt16 PE=1 SV=3 - [K1C16_MOUSE]	63.1711	12.15	22	2	5	23	4.77343e+07	469	51.5743	5.19873
P61205	ADP-ribosylation factor 3 OS=Mus musculus GN=Arf3 PE=2 SV=2 - [ARF3_MOUSE]	60.945	32.04	7	4	5	23	1.22055e+07	181	20.5877	7.43018
P0DP28	Calmodulin-3 OS=Mus musculus GN=Calm3 PE=1 SV=1 - [CALM3_MOUSE]	60.3647	44.97	5	6	6	20	1.53086e+07	149	16.8268	4.22119
P63328	Serine/threonine-protein phosphatase 2B catalytic subunit alpha isoform OS=Mus musculus GN=Ppp3ca PE=1 SV=1 - [PP2BA_MOUSE]	60.3379	19	7	6	8	20	7.33973e+06	521	58.6063	5.85889
P10637-2	Isoform Tau-A of Microtubule-associated protein tau OS=Mus musculus GN=Mapt - [TAU_MOUSE]	58.8139	33.95	11	1	10	22	1.67337e+07	430	44.8657	8.26514
P63318	Protein kinase C gamma type OS=Mus musculus GN=Prkcg PE=1 SV=1 - [KPCG_MOUSE]	58.5504	25.11	2	13	14	21	5.143e+06	697	78.3071	7.45947
A0A0A0MQC7	Microtubule-associated protein OS=Mus musculus GN=Mapt PE=1 SV=1 - [A0A0A0MQC7_MOUSE]	58.1754	16.51	12	1	10	22	1.67337e+07	733	76.2132	6.78564
Q61644	Protein kinase C and casein kinase substrate in neurons protein 1 OS=Mus musculus GN=Pacsin1 PE=1 SV=1 - [PACN1_MOUSE]	58.061	30.84	2	11	11	18	6.54423e+06	441	50.5435	5.23682
P63011	Ras-related protein Rab-3A OS=Mus musculus GN=Rab3a PE=1 SV=1 - [RAB3A_MOUSE]	57.9052	15.91	51	2	3	17	1.39092e+06	220	24.9541	5.03369
P40142	Transketolase OS=Mus musculus GN=Tkt PE=1 SV=1 - [TKT_MOUSE]	56.4499	22.79	3	10	10	19	1.46145e+07	623	67.5876	7.50342
A2A813	Protein/nucleic acid deglycase DJ-1 OS=Mus musculus GN=Park7 PE=1 SV=1 - [A2A813_MOUSE]	56.1461	41.14	6	7	7	20	7.70995e+06	175	18.4625	6.53662
A0A1L1SST0	Peptidyl-prolyl cis-trans isomerase OS=Mus musculus GN=Ppia PE=1 SV=1 - [A0A1L1SST0_MOUSE]	54.8451	28.85	13	7	7	19	2.2441e+07	156	17.0366	9.26123
P10126	Elongation factor 1-alpha 1 OS=Mus musculus GN=Eef1a1 PE=1 SV=3 - [EF1A1_MOUSE]	51.0346	21.86	7	3	7	18	1.56468e+07	462	50.0821	9.01221
O88935-1	Isoform Ib of Synapsin-1 OS=Mus musculus GN=Syn1 - [SYN1_MOUSE]	50.7135	21.04	4	5	6	15	1.28289e+06	670	69.9915	9.83252
Q61361	Brevican core protein OS=Mus musculus GN=Bcan PE=1 SV=2 - [PGCB_MOUSE]	50.692	11.66	4	9	9	19	6.76992e+06	883	95.7549	4.93213
P07724	Serum albumin OS=Mus musculus GN=Alb PE=1 SV=3 - [ALBU_MOUSE]	50.6305	18.42	2	9	9	18	4.1505e+06	608	68.6477	6.07471
Q61598-2	Isoform 2 of Rab GDP dissociation inhibitor beta OS=Mus musculus GN=Gdi2 - [GDIB_MOUSE]	50.4397	18.83	10	4	7	16	1.48237e+07	409	46.6279	6.90283
Q08EK4	Keratin 77 OS=Mus musculus GN=Krt77 PE=2 SV=1 - [Q08EK4_MOUSE]	49.6689	7.53	6	1	5	13	1.4342e+07	571	61.2646	8.01611
P48722	Heat shock 70 kDa protein 4L OS=Mus musculus GN=Hspa4l PE=1 SV=2 - [HS74L_MOUSE]	48.9119	14.8	6	9	10	16	3.98548e+06	838	94.3225	5.74463
P52760	2-iminobutanoate/2-iminopropanoate deaminase OS=Mus musculus GN=Rida PE=1 SV=3 - [RIDA_MOUSE]	48.8417	54.81	1	5	5	17	5.00414e+06	135	14.2465	8.67529
Q3UHL1	CaM kinase-like vesicle-associated protein OS=Mus musculus GN=Camkv PE=1 SV=2 - [CAMKV_MOUSE]	48.0315	27.34	4	11	11	17	5.88123e+06	512	54.7855	5.5415
Q3U4W8	Ubiquitinyl hydrolase 1 OS=Mus musculus GN=Usp5 PE=1 SV=1 - [Q3U4W8_MOUSE]	47.6275	15.69	4	10	10	15	5.5893e+06	835	93.2954	5.05908
D3Z0Y2	Peroxiredoxin-6 OS=Mus musculus GN=Prdx6 PE=1 SV=1 - [D3Z0Y2_MOUSE]	47.5321	46	6	8	8	16	1.34072e+07	200	22.4799	8.88037
Q7TQF7	Amphiphysin OS=Mus musculus GN=Amph PE=1 SV=1 - [AMPH_MOUSE]	47.0823	15.45	9	9	11	16	1.61824e+07	686	74.9672	4.62744
O55042-2	Isoform 2 of Alpha-synuclein OS=Mus musculus GN=Snca - [SYUA_MOUSE]	46.0296	61.98	2	6	9	14	4.65551e+07	121	12.3376	9.20264
D0VYV6	Erythrocyte protein band 4.1-like 3 isoform B OS=Mus musculus GN=Epb41l3 PE=2 SV=1 - [D0VYV6_MOUSE]	46.0026	15.15	9	1	9	15	1.92123e+06	911	101.356	5.32568
B2RTP7	Krt2 protein OS=Mus musculus GN=Krt2 PE=2 SV=1 - [B2RTP7_MOUSE]	45.6521	7.07	4	3	6	15	1.61656e+07	707	70.8798	8.06006
Q9Z1B3	1-phosphatidylinositol 4,5-bisphosphate phosphodiesterase beta-1 OS=Mus musculus GN=Plcb1 PE=1 SV=2 - [PLCB1_MOUSE]	45.6476	13.24	6	12	12	15	7.33956e+06	1216	138.309	6.12549
Q9JJZ2	Tubulin alpha-8 chain OS=Mus musculus GN=Tuba8 PE=1 SV=1 - [TBA8_MOUSE]	44.6859	20.49	1	1	7	15	2.53515e+08	449	50.0195	5.09717
P06837	Neuromodulin OS=Mus musculus GN=Gap43 PE=1 SV=1 - [NEUM_MOUSE]	44.4875	43.61	1	7	7	13	2.69638e+06	227	23.6183	4.729
Q61699-2	Isoform HSP105-beta of Heat shock protein 105 kDa OS=Mus musculus GN=Hsph1 - [HS105_MOUSE]	44.3466	16.34	7	10	11	15	4.59487e+06	814	91.6392	5.74463
P06745	Glucose-6-phosphate isomerase OS=Mus musculus GN=Gpi PE=1 SV=4 - [G6PI_MOUSE]	43.8125	14.16	5	1	7	13	8.36742e+06	558	62.7272	8.1333
P70296	Phosphatidylethanolamine-binding protein 1 OS=Mus musculus GN=Pebp1 PE=1 SV=3 - [PEBP1_MOUSE]	43.3365	57.22	4	7	7	12	2.70389e+07	187	20.8173	5.40186
P62631	Elongation factor 1-alpha 2 OS=Mus musculus GN=Eef1a2 PE=1 SV=1 - [EF1A2_MOUSE]	42.4096	17.28	1	4	8	16	1.56468e+07	463	50.4223	9.02686
P12658	Calbindin OS=Mus musculus GN=Calb1 PE=1 SV=2 - [CALB1_MOUSE]	42.3021	24.52	3	7	7	17	6.09832e+06	261	29.9751	4.83057
B2RXT5	Glucose-6-phosphate isomerase OS=Mus musculus GN=Gpi1 PE=2 SV=1 - [B2RXT5_MOUSE]	41.4611	22.67	3	1	7	12	7.44038e+06	344	38.2586	8.48486
Q3U4P3	Uncharacterized protein (Fragment) OS=Mus musculus GN=Dnm1l PE=2 SV=1 - [Q3U4P3_MOUSE]	41.2064	15.69	6	2	8	13	1.72098e+06	714	79.4386	7.04932
Q8C0M9	Isoaspartyl peptidase/L-asparaginase OS=Mus musculus GN=Asrgl1 PE=1 SV=1 - [ASGL1_MOUSE]	41.0398	33.44	1	8	8	12	5.95147e+06	326	33.9284	7.6499
Q3TFQ8	Alpha-1,4 glucan phosphorylase OS=Mus musculus GN=Pygb PE=2 SV=1 - [Q3TFQ8_MOUSE]	40.4404	14.12	10	6	9	13	7.35445e+06	843	96.6404	6.65381
Q9WV92-3	Isoform 3 of Band 4.1-like protein 3 OS=Mus musculus GN=Epb41l3 - [E41L3_MOUSE]	40.4165	15.27	17	1	9	13	1.65449e+06	917	101.931	5.40186
Q9JJV2-3	Isoform 3 of Profilin-2 OS=Mus musculus GN=Pfn2 - [PROF2_MOUSE]	39.8945	32.97	4	3	3	11	9.50552e+06	91	9.79195	9.36377
P48036	Annexin A5 OS=Mus musculus GN=Anxa5 PE=1 SV=1 - [ANXA5_MOUSE]	38.764	22.88	2	6	6	14	4.37977e+06	319	35.7302	4.95752
Q6IFX2	Keratin, type I cytoskeletal 42 OS=Mus musculus GN=Krt42 PE=1 SV=1 - [K1C42_MOUSE]	37.5609	12.83	17	1	5	13	2.08546e+07	452	50.1019	5.16064
B2RQQ5	Microtubule-associated protein 1B OS=Mus musculus GN=Map1b PE=2 SV=1 - [B2RQQ5_MOUSE]	36.775	4.5	3	8	8	13	986212	2464	270.141	4.83057
A1E2B8	Inducible heat shock protein 70 OS=Mus musculus PE=3 SV=1 - [A1E2B8_MOUSE]	36.5267	10.3	8	2	5	12	1.83807e+07	641	70.088	5.71924
B0LAA8	Nucleoside diphosphate kinase (Fragment) OS=Mus musculus GN=Nme2 PE=2 SV=1 - [B0LAA8_MOUSE]	36.406	29.86	5	1	3	13	918993	144	16.3455	8.01611
P68404	Protein kinase C beta type OS=Mus musculus GN=Prkcb PE=1 SV=4 - [KPCB_MOUSE]	35.8012	17.88	7	6	9	12	3.0563e+06	671	76.701	7.00537
Q3UJW9	Uncharacterized protein OS=Mus musculus GN=Akr1a1 PE=2 SV=1 - [Q3UJW9_MOUSE]	35.0401	22.46	7	7	7	14	6.22354e+06	325	36.592	7.38623
Q3TJB4	Uncharacterized protein OS=Mus musculus GN=Sh3gl1 PE=2 SV=1 - [Q3TJB4_MOUSE]	35.0125	17.12	3	3	6	12	3.45553e+07	368	41.5232	5.71924
E9Q197	Glyoxalase domain-containing protein 4 OS=Mus musculus GN=Glod4 PE=1 SV=1 - [E9Q197_MOUSE]	35.0068	25.09	9	6	6	11	3.5108e+06	279	31.1875	5.32568
Q9QYG0-2	Isoform 2 of Protein NDRG2 OS=Mus musculus GN=Ndrg2 - [NDRG2_MOUSE]	34.9518	21.29	3	4	4	10	3.8419e+06	357	39.2554	5.63037
P60335	Poly(rC)-binding protein 1 OS=Mus musculus GN=Pcbp1 PE=1 SV=1 - [PCBP1_MOUSE]	34.7729	26.97	11	4	7	12	3.36988e+06	356	37.4739	7.09326
Q61553	Fascin OS=Mus musculus GN=Fscn1 PE=1 SV=4 - [FSCN1_MOUSE]	34.6064	16.84	3	6	6	11	1.90851e+06	493	54.4739	6.88818
Q4KMM3-4	Isoform 4 of Oxidation resistance protein 1 OS=Mus musculus GN=Oxr1 - [OXR1_MOUSE]	33.5685	13.59	6	9	9	10	2.08678e+06	839	92.6308	5.24951
Q3TZ32	Uncharacterized protein OS=Mus musculus GN=Aars PE=2 SV=1 - [Q3TZ32_MOUSE]	33.478	10.23	6	9	9	11	1.92145e+06	968	106.793	5.66846
P08226	Apolipoprotein E OS=Mus musculus GN=Apoe PE=1 SV=2 - [APOE_MOUSE]	33.3508	19.94	10	6	6	11	3.1913e+06	311	35.8444	5.68115
Q5NC80	Nucleoside diphosphate kinase (Fragment) OS=Mus musculus GN=Nme1 PE=1 SV=1 - [Q5NC80_MOUSE]	33.309	30.71	4	1	3	12	2.44637e+06	127	14.0834	9.08545
Q5RJV4	Phosphoglucomutase 2 OS=Mus musculus GN=Pgm2 PE=2 SV=1 - [Q5RJV4_MOUSE]	33.2056	17.08	6	8	8	11	3.58712e+06	562	61.3456	6.56592
Q91XV3	Brain acid soluble protein 1 OS=Mus musculus GN=Basp1 PE=1 SV=3 - [BASP1_MOUSE]	33.0609	42.04	1	5	5	9	2.90075e+06	226	22.0736	4.51318
Q9Z0E0-2	Isoform 2 of Neurochondrin OS=Mus musculus GN=Ncdn - [NCDN_MOUSE]	32.1031	12.36	2	8	8	12	7.54888e+06	712	77.2549	5.5415
Q8BUT2	Uncharacterized protein OS=Mus musculus GN=Dnm3 PE=2 SV=1 - [Q8BUT2_MOUSE]	31.9988	8.42	5	4	6	11	4.96083e+06	819	92.8052	8.22119
G3UXX3	Sepiapterin reductase OS=Mus musculus GN=Spr PE=1 SV=1 - [G3UXX3_MOUSE]	31.6534	35.62	4	6	6	8	3.47529e+06	219	23.3421	6.21436
O08599	Syntaxin-binding protein 1 OS=Mus musculus GN=Stxbp1 PE=1 SV=2 - [STXB1_MOUSE]	31.5999	15.49	2	8	8	10	2.39033e+06	594	67.5259	6.96143
Q9QYR6	Microtubule-associated protein 1A OS=Mus musculus GN=Map1a PE=1 SV=2 - [MAP1A_MOUSE]	31.5564	4.25	3	9	9	11	1.42114e+06	2776	299.957	4.99561
Q6P9L9	Eef2 protein (Fragment) OS=Mus musculus GN=Eef2 PE=2 SV=1 - [Q6P9L9_MOUSE]	31.5428	9.96	27	8	8	12	5.76911e+06	843	93.495	6.82959
P63054	Calmodulin regulator protein PCP4 OS=Mus musculus GN=Pcp4 PE=3 SV=2 - [PCP4_MOUSE]	31.0559	43.55	2	3	3	10	2.39026e+06	62	6.80329	6.7124
Q99PT1	Rho GDP-dissociation inhibitor 1 OS=Mus musculus GN=Arhgdia PE=1 SV=3 - [GDIR1_MOUSE]	30.6559	23.04	1	3	3	8	2.22927e+07	204	23.3928	5.19873
B1AXW5	Peroxiredoxin-1 (Fragment) OS=Mus musculus GN=Prdx1 PE=1 SV=8 - [B1AXW5_MOUSE]	30.4443	48.52	7	9	9	13	9.03083e+06	169	18.8577	7.32764
G5E884	Serine/threonine-protein kinase PAK 1 OS=Mus musculus GN=Pak1 PE=1 SV=1 - [G5E884_MOUSE]	30.3672	24.26	6	5	9	11	5.98366e+06	544	60.5697	5.85889
Q11011	Puromycin-sensitive aminopeptidase OS=Mus musculus GN=Npepps PE=1 SV=2 - [PSA_MOUSE]	30.3277	10.65	6	9	9	11	5.11992e+06	920	103.26	5.89697
Q3KQQ1	Nsfl1c protein (Fragment) OS=Mus musculus GN=Nsfl1c PE=2 SV=1 - [Q3KQQ1_MOUSE]	30.2129	25.75	5	6	6	9	2.5977e+06	369	40.5703	5.14795
P18760	Cofilin-1 OS=Mus musculus GN=Cfl1 PE=1 SV=3 - [COF1_MOUSE]	30.0829	24.1	3	2	4	10	1.52838e+07	166	18.5477	8.08936
Q5M9N9	Prdx2 protein OS=Mus musculus GN=Prdx2 PE=2 SV=1 - [Q5M9N9_MOUSE]	28.7328	26.77	3	5	5	11	2.20933e+07	198	21.7771	5.41455
Q7TQI3	Ubiquitin thioesterase OTUB1 OS=Mus musculus GN=Otub1 PE=1 SV=2 - [OTUB1_MOUSE]	28.5911	26.94	3	5	5	9	6.89392e+06	271	31.2504	4.94482
Q8BYI9	Tenascin-R OS=Mus musculus GN=Tnr PE=1 SV=2 - [TENR_MOUSE]	27.9477	6.77	2	6	6	7	3.57818e+06	1358	149.495	4.94482
A0A0A1HAM8	80K protein OS=Mus musculus GN=Marcks PE=2 SV=1 - [A0A0A1HAM8_MOUSE]	27.7029	22.01	3	4	4	9	1.75421e+06	309	29.7038	4.33545
Q60829-2	Isoform 2 of Protein phosphatase 1 regulatory subunit 1B OS=Mus musculus GN=Ppp1r1b - [PPR1B_MOUSE]	27.6091	44.3	3	4	4	7	9.43915e+06	158	17.5451	4.38623
Q9R111	Guanine deaminase OS=Mus musculus GN=Gda PE=1 SV=1 - [GUAD_MOUSE]	27.2912	12.78	6	5	5	9	3.45516e+06	454	50.9807	5.52881
P50516	V-type proton ATPase catalytic subunit A OS=Mus musculus GN=Atp6v1a PE=1 SV=2 - [VATA_MOUSE]	27.1426	7.62	4	3	3	8	896181	617	68.2826	5.57959
P62814	V-type proton ATPase subunit B, brain isoform OS=Mus musculus GN=Atp6v1b2 PE=1 SV=1 - [VATB2_MOUSE]	27.0334	14.09	8	6	6	9	4.91556e+06	511	56.5149	5.80811
E0CZ78	Serine/threonine-protein phosphatase OS=Mus musculus GN=Ppp3cb PE=1 SV=1 - [E0CZ78_MOUSE]	26.8936	10.11	9	2	4	9	1.54485e+06	524	59.0365	5.90967
P45591	Cofilin-2 OS=Mus musculus GN=Cfl2 PE=1 SV=1 - [COF2_MOUSE]	26.4832	19.28	1	1	3	9	3.15236e+06	166	18.6978	7.88428
Q76MZ3	Serine/threonine-protein phosphatase 2A 65 kDa regulatory subunit A alpha isoform OS=Mus musculus GN=Ppp2r1a PE=1 SV=3 - [2AAA_MOUSE]	26.4324	13.92	10	7	7	10	4.45952e+06	589	65.2809	5.10986
Q9D358	Low molecular weight phosphotyrosine protein phosphatase OS=Mus musculus GN=Acp1 PE=1 SV=3 - [PPAC_MOUSE]	25.4325	24.05	4	3	3	8	1.17253e+06	158	18.1799	6.7417
D6REG4	Glyoxylate reductase/hydroxypyruvate reductase OS=Mus musculus GN=Grhpr PE=1 SV=1 - [D6REG4_MOUSE]	25.3122	25.89	3	4	4	9	903499	197	21.2491	7.79639
Q61548-3	Isoform 3 of Clathrin coat assembly protein AP180 OS=Mus musculus GN=Snap91 - [AP180_MOUSE]	25.0578	5.41	11	3	3	7	1.46849e+06	868	88.7731	4.90674
Q9R1Q8	Transgelin-3 OS=Mus musculus GN=Tagln3 PE=1 SV=1 - [TAGL3_MOUSE]	24.7735	30.65	3	6	6	9	2.77873e+06	199	22.4562	7.32764
Q64332	Synapsin-2 OS=Mus musculus GN=Syn2 PE=1 SV=2 - [SYN2_MOUSE]	24.6435	12.97	4	3	4	7	1.07508e+06	586	63.3327	8.42627
P12960	Contactin-1 OS=Mus musculus GN=Cntn1 PE=1 SV=1 - [CNTN1_MOUSE]	24.5961	8.92	1	7	7	9	1.68014e+06	1020	113.317	6.16357
A0A0R4IZY0	Thimet oligopeptidase OS=Mus musculus GN=Thop1 PE=1 SV=1 - [A0A0R4IZY0_MOUSE]	24.4686	10.04	3	5	5	9	1.94908e+06	687	77.9772	5.98584
Q3UHJ0	AP2-associated protein kinase 1 OS=Mus musculus GN=Aak1 PE=1 SV=2 - [AAK1_MOUSE]	24.1357	11.16	2	6	6	8	1.11514e+06	959	103.282	6.69775
Q921M7	Protein FAM49B OS=Mus musculus GN=Fam49b PE=1 SV=1 - [FA49B_MOUSE]	24.1044	16.05	1	3	3	7	1.70379e+06	324	36.7527	6.06201
Q6ZQ38	Cullin-associated NEDD8-dissociated protein 1 OS=Mus musculus GN=Cand1 PE=1 SV=2 - [CAND1_MOUSE]	24.0749	8.62	3	8	8	8	2.5507e+06	1230	136.245	5.78271
Q9D1A2	Cytosolic non-specific dipeptidase OS=Mus musculus GN=Cndp2 PE=1 SV=1 - [CNDP2_MOUSE]	24.0633	13.05	3	5	5	9	4.63177e+06	475	52.7336	5.65576
O55023	Inositol monophosphatase 1 OS=Mus musculus GN=Impa1 PE=1 SV=1 - [IMPA1_MOUSE]	23.9106	18.41	8	5	5	8	5.29768e+06	277	30.4162	5.18604
D3Z6I8	Tropomyosin alpha-3 chain OS=Mus musculus GN=Tpm3 PE=1 SV=1 - [D3Z6I8_MOUSE]	23.8609	23.08	22	1	5	8	1.06008e+06	247	28.7058	4.79248
P00920	Carbonic anhydrase 2 OS=Mus musculus GN=Ca2 PE=1 SV=4 - [CAH2_MOUSE]	23.8198	44.62	2	7	7	9	2.34876e+07	260	29.0145	7.00537
Q61753	D-3-phosphoglycerate dehydrogenase OS=Mus musculus GN=Phgdh PE=1 SV=3 - [SERA_MOUSE]	23.8196	11.26	3	5	5	9	1.22623e+06	533	56.5491	6.53662
Q68FD5	Clathrin heavy chain 1 OS=Mus musculus GN=Cltc PE=1 SV=3 - [CLH1_MOUSE]	23.757	4.48	9	6	6	7	2.98438e+06	1675	191.435	5.69385
A2A6G6	LIM and SH3 domain protein 1 (Fragment) OS=Mus musculus GN=Lasp1 PE=1 SV=1 - [A2A6G6_MOUSE]	23.3693	55.06	10	6	6	8	3.9708e+06	89	10.5703	9.12939
A0A0J9YVD2	Receptor-type tyrosine-protein phosphatase zeta OS=Mus musculus GN=Ptprz1 PE=1 SV=1 - [A0A0J9YVD2_MOUSE]	23.2958	5.02	6	6	6	8	2.01559e+06	1612	174.881	4.64014
E9PUD2	Dynamin-1-like protein OS=Mus musculus GN=Dnm1l PE=1 SV=1 - [E9PUD2_MOUSE]	23.2007	11.1	3	1	7	8	1.72098e+06	712	79.4829	7.07861
Q91ZZ3	Beta-synuclein OS=Mus musculus GN=Sncb PE=1 SV=1 - [SYUB_MOUSE]	23.0675	51.13	2	3	6	7	2.36452e+07	133	14.0429	4.37354
Q93092	Transaldolase OS=Mus musculus GN=Taldo1 PE=1 SV=2 - [TALDO_MOUSE]	22.8217	22.55	2	8	8	8	1.07516e+07	337	37.3634	7.03467
P48774	Glutathione S-transferase Mu 5 OS=Mus musculus GN=Gstm5 PE=1 SV=1 - [GSTM5_MOUSE]	22.761	20.09	7	4	5	9	1.3042e+07	224	26.6172	7.21045
Q01065	Calcium/calmodulin-dependent 3',5'-cyclic nucleotide phosphodiesterase 1B OS=Mus musculus GN=Pde1b PE=1 SV=2 - [PDE1B_MOUSE]	22.6958	12.52	3	5	5	7	2.44247e+06	535	61.1867	5.71924
Q922U2	Keratin, type II cytoskeletal 5 OS=Mus musculus GN=Krt5 PE=1 SV=1 - [K2C5_MOUSE]	22.5992	9.48	31	2	8	8	6.50707e+06	580	61.7286	7.75244
Q6IS27	Pdxp protein (Fragment) OS=Mus musculus GN=Pdxp PE=2 SV=1 - [Q6IS27_MOUSE]	22.554	17.17	3	3	3	7	4.44832e+06	233	25.0907	5.33838
P62827	GTP-binding nuclear protein Ran OS=Mus musculus GN=Ran PE=1 SV=3 - [RAN_MOUSE]	22.4491	15.74	4	3	3	9	1.62692e+06	216	24.4076	7.48877
Q08331	Calretinin OS=Mus musculus GN=Calb2 PE=1 SV=3 - [CALB2_MOUSE]	22.4344	20.3	2	6	6	9	5.57622e+06	271	31.3525	5.021
E9Q7D8	Poly(rC)-binding protein 3 OS=Mus musculus GN=Pcbp3 PE=1 SV=1 - [E9Q7D8_MOUSE]	21.8327	23.45	20	1	4	7	1.77044e+06	226	24.1015	8.86572
Q3TU36	RAP1, GTP-GDP dissociation stimulator 1 OS=Mus musculus GN=Rap1gds1 PE=1 SV=1 - [Q3TU36_MOUSE]	21.8222	9.57	2	2	5	7	6.64568e+06	606	65.9633	5.35107
O89053	Coronin-1A OS=Mus musculus GN=Coro1a PE=1 SV=5 - [COR1A_MOUSE]	21.7824	14.97	9	6	6	8	2.04434e+06	461	50.9569	6.48096
Q8K1L5	Protein phosphatase 1 regulatory subunit 11 OS=Mus musculus GN=Ppp1r11 PE=1 SV=1 - [PP1RB_MOUSE]	21.5517	21.37	1	1	1	6	1.34769e+06	131	14.5349	6.0874
D3Z2H9	Tropomyosin 3, related sequence 7 OS=Mus musculus GN=Tpm3-rs7 PE=3 SV=1 - [D3Z2H9_MOUSE]	21.4237	20.56	16	1	4	7	488953	248	28.9737	4.80518
P62748	Hippocalcin-like protein 1 OS=Mus musculus GN=Hpcal1 PE=1 SV=2 - [HPCL1_MOUSE]	21.4114	25.39	7	3	5	7	1.00818e+07	193	22.324	5.50342
B0V2H4	V-type proton ATPase subunit G OS=Mus musculus GN=Atp6v1g2 PE=1 SV=1 - [B0V2H4_MOUSE]	21.3704	45.16	3	3	3	7	642992	93	10.8805	10.2427
A0A0R4IZX5	Neurocan core protein OS=Mus musculus GN=Ncan PE=1 SV=1 - [A0A0R4IZX5_MOUSE]	21.1483	5.6	2	6	6	8	2.40701e+06	1268	137.089	5.75732
P99029-2	Isoform Cytoplasmic+peroxisomal of Peroxiredoxin-5, mitochondrial OS=Mus musculus GN=Prdx5 - [PRDX5_MOUSE]	21.0588	32.72	9	4	4	8	6.59772e+06	162	17.004	7.86963
Q3TA69	Uncharacterized protein OS=Mus musculus GN=Rap1gds1 PE=2 SV=1 - [Q3TA69_MOUSE]	20.9956	9.72	2	2	5	6	6.34998e+06	607	66.0333	5.40186
A0A1W2P7G2	SAP domain-containing ribonucleoprotein OS=Mus musculus GN=Sarnp PE=1 SV=1 - [A0A1W2P7G2_MOUSE]	20.4051	22.83	4	2	2	7	922523	127	14.1056	10.4917
P54227	Stathmin OS=Mus musculus GN=Stmn1 PE=1 SV=2 - [STMN1_MOUSE]	20.4003	30.87	10	5	5	7	4.38679e+06	149	17.2639	5.97314
G5E8R0	Tropomyosin 1, alpha, isoform CRA_i OS=Mus musculus GN=Tpm1 PE=1 SV=1 - [G5E8R0_MOUSE]	20.2967	23.67	24	2	5	6	2.51091e+06	245	28.3265	4.76709
Q9R0Y5	Adenylate kinase isoenzyme 1 OS=Mus musculus GN=Ak1 PE=1 SV=1 - [KAD1_MOUSE]	20.1566	31.96	4	7	7	7	2.78218e+06	194	21.5261	5.80811
O54988-2	Isoform 2 of STE20-like serine/threonine-protein kinase OS=Mus musculus GN=Slk - [SLK_MOUSE]	19.9866	4.49	2	4	4	6	627792	1202	137.629	5.08447
P84084	ADP-ribosylation factor 5 OS=Mus musculus GN=Arf5 PE=1 SV=2 - [ARF5_MOUSE]	19.8113	24.44	4	3	4	8	1.1102e+07	180	20.5166	6.78564
Q62418-3	Isoform 3 of Drebrin-like protein OS=Mus musculus GN=Dbnl - [DBNL_MOUSE]	19.7673	15.28	3	5	5	7	1.45903e+06	432	48.3115	4.91943
P63005	Platelet-activating factor acetylhydrolase IB subunit alpha OS=Mus musculus GN=Pafah1b1 PE=1 SV=2 - [LIS1_MOUSE]	19.4312	13.17	8	4	4	7	707471	410	46.6401	7.37158
P16054	Protein kinase C epsilon type OS=Mus musculus GN=Prkce PE=1 SV=1 - [KPCE_MOUSE]	19.4194	9.36	6	5	6	7	1.29186e+06	737	83.507	7.03467
E9PUC5	PH and SEC7 domain-containing protein 3 OS=Mus musculus GN=Psd3 PE=1 SV=1 - [E9PUC5_MOUSE]	19.3962	17.82	10	5	5	7	3.86807e+06	376	42.2741	9.59814
A0A0J9YTY0	Septin-11 OS=Mus musculus GN=Sept11 PE=1 SV=1 - [A0A0J9YTY0_MOUSE]	19.3884	9.41	7	3	3	6	786706	425	48.9481	6.96143
V9GZG5	Glutamine synthetase OS=Mus musculus PE=3 SV=1 - [V9GZG5_MOUSE]	19.3657	15.09	5	5	5	6	4.68948e+06	371	41.991	6.58057
Q9D394	Protein RUFY3 OS=Mus musculus GN=Rufy3 PE=1 SV=1 - [RUFY3_MOUSE]	19.1432	10.02	5	4	4	6	2.79516e+06	469	52.9732	5.49072
P62774	Myotrophin OS=Mus musculus GN=Mtpn PE=1 SV=2 - [MTPN_MOUSE]	19.1008	16.95	1	2	2	5	4.40464e+06	118	12.8526	5.51611
Q80TJ1-4	Isoform 4 of Calcium-dependent secretion activator 1 OS=Mus musculus GN=Cadps - [CAPS1_MOUSE]	18.9388	5.11	20	5	5	6	1.42766e+06	1351	152.568	5.74463
Q05816	Fatty acid-binding protein, epidermal OS=Mus musculus GN=Fabp5 PE=1 SV=3 - [FABP5_MOUSE]	18.5709	40.74	2	4	4	6	1.74102e+06	135	15.1274	6.53662
Q3TE06	Uncharacterized protein (Fragment) OS=Mus musculus GN=Wdr1 PE=2 SV=1 - [Q3TE06_MOUSE]	18.5628	14.48	8	5	5	5	2.99136e+06	580	63.3805	6.7417
Q6IME9	Keratin, type II cytoskeletal 72 OS=Mus musculus GN=Krt72 PE=3 SV=1 - [K2C72_MOUSE]	18.4819	4.04	1	1	2	5	716949	520	56.7149	7.40088
O54983	Ketimine reductase mu-crystallin OS=Mus musculus GN=Crym PE=1 SV=1 - [CRYM_MOUSE]	18.4711	16.93	1	5	5	6	7.07561e+06	313	33.5021	5.66846
Q8C550	Uncharacterized protein OS=Mus musculus GN=Nol3 PE=2 SV=1 - [Q8C550_MOUSE]	18.4532	33.64	3	4	4	5	1.42909e+06	220	24.5844	4.06885
D3Z4K1	mRNA cap guanine-N7 methyltransferase (Fragment) OS=Mus musculus GN=Rnmt PE=1 SV=1 - [D3Z4K1_MOUSE]	18.421	40.32	6	3	3	6	1.20767e+06	124	13.5336	4.75439
Q91WQ3	Tyrosine--tRNA ligase, cytoplasmic OS=Mus musculus GN=Yars PE=1 SV=3 - [SYYC_MOUSE]	18.2838	12.5	2	6	6	7	1.66774e+06	528	59.0681	7.00537
A0A0J9YUI1	Ubiquitin-conjugating enzyme E2 K OS=Mus musculus GN=Ube2k PE=1 SV=1 - [A0A0J9YUI1_MOUSE]	18.2832	27.34	5	3	3	7	706699	139	15.8001	5.63037
A2AEC2	Transcription elongation factor A protein-like 3 (Fragment) OS=Mus musculus GN=Tceal3 PE=1 SV=1 - [A2AEC2_MOUSE]	18.2669	27.84	3	1	4	6	6.6985e+06	176	19.9136	5.04639
F6XIX0	Synaptojanin-1 (Fragment) OS=Mus musculus GN=Synj1 PE=1 SV=1 - [F6XIX0_MOUSE]	18.2544	63.11	1	1	3	6	2.98554e+07	103	10.7895	8.19189
Q3UEM8	Uncharacterized protein (Fragment) OS=Mus musculus GN=Hspa5 PE=2 SV=1 - [Q3UEM8_MOUSE]	18.2222	14.04	12	3	5	6	1.19211e+07	520	56.8577	5.59229
Q8CHP8	Glycerol-3-phosphate phosphatase OS=Mus musculus GN=Pgp PE=1 SV=1 - [PGP_MOUSE]	17.7477	18.07	4	5	5	7	1.77041e+06	321	34.5187	5.35107
Q9R0P5	Destrin OS=Mus musculus GN=Dstn PE=1 SV=3 - [DEST_MOUSE]	17.6318	15.76	1	2	3	7	1.74471e+06	165	18.5095	7.97217
Q8CCT4	Transcription elongation factor A protein-like 5 OS=Mus musculus GN=Tceal5 PE=1 SV=1 - [TCAL5_MOUSE]	17.6223	22	1	2	5	6	6.6985e+06	200	22.0247	6.20166
P48758	Carbonyl reductase [NADPH] 1 OS=Mus musculus GN=Cbr1 PE=1 SV=3 - [CBR1_MOUSE]	17.5894	19.49	2	5	5	5	3.74781e+06	277	30.622	8.30908
Q9CZC8	Secernin-1 OS=Mus musculus GN=Scrn1 PE=1 SV=1 - [SCRN1_MOUSE]	17.3032	16.91	3	6	6	6	4.51808e+06	414	46.2966	4.79248
P70349	Histidine triad nucleotide-binding protein 1 OS=Mus musculus GN=Hint1 PE=1 SV=3 - [HINT1_MOUSE]	17.2635	23.02	2	3	3	6	3.93303e+06	126	13.7681	6.87354
P08228	Superoxide dismutase [Cu-Zn] OS=Mus musculus GN=Sod1 PE=1 SV=2 - [SODC_MOUSE]	17.2339	24.03	2	4	4	6	4.75759e+06	154	15.9328	6.50732
A2ALS5	Rap1 GTPase-activating protein 1 OS=Mus musculus GN=Rap1gap PE=1 SV=2 - [RPGP1_MOUSE]	17.0592	8.45	6	4	4	6	396266	663	73.3874	5.87158
P24472	Glutathione S-transferase A4 OS=Mus musculus GN=Gsta4 PE=1 SV=3 - [GSTA4_MOUSE]	16.9928	9.46	6	2	2	7	1.99513e+06	222	25.5474	7.38623
P60764	Ras-related C3 botulinum toxin substrate 3 OS=Mus musculus GN=Rac3 PE=1 SV=1 - [RAC3_MOUSE]	16.9507	10.94	22	1	2	6	3.32621e+06	192	21.3651	8.14795
S4R1E5	Glutathione peroxidase OS=Mus musculus GN=Gpx4 PE=1 SV=1 - [S4R1E5_MOUSE]	16.8639	33.76	9	5	5	7	1.72493e+06	157	17.9248	7.88428
Q3TCS0	Uncharacterized protein OS=Mus musculus GN=Prep PE=2 SV=1 - [Q3TCS0_MOUSE]	16.7937	6.06	3	3	3	5	948957	710	80.6308	5.66846
D3YWR7	Dihydropteridine reductase OS=Mus musculus GN=Qdpr PE=1 SV=1 - [D3YWR7_MOUSE]	16.7575	32.8	6	4	4	5	3.01635e+06	189	19.9949	6.91748
Q3UK68	Uncharacterized protein OS=Mus musculus GN=Naca PE=2 SV=1 - [Q3UK68_MOUSE]	16.6795	13.94	3	2	2	4	2.05558e+06	208	22.5664	4.61475
Q3UBA0	Peptidylprolyl isomerase (Fragment) OS=Mus musculus GN=Fkbp1a PE=2 SV=1 - [Q3UBA0_MOUSE]	16.6706	17.5	5	1	1	5	271116	80	8.87061	7.41553
Q50HW9	RAB14 protein variant OS=Mus musculus GN=Rab14 PE=2 SV=1 - [Q50HW9_MOUSE]	16.5773	16.75	57	2	3	6	1.25359e+06	197	21.888	5.41455
O70161-3	Isoform 3 of Phosphatidylinositol 4-phosphate 5-kinase type-1 gamma OS=Mus musculus GN=Pip5k1c - [PI51C_MOUSE]	16.5507	11.65	7	5	5	5	1.42466e+06	635	69.459	5.73193
Q4VA93	Protein kinase C OS=Mus musculus GN=Prkca PE=1 SV=1 - [Q4VA93_MOUSE]	16.4558	11.01	8	2	6	6	1.24637e+06	672	76.7742	7.04932
P08113	Endoplasmin OS=Mus musculus GN=Hsp90b1 PE=1 SV=2 - [ENPL_MOUSE]	16.4082	5.99	8	3	5	6	2.84977e+06	802	92.4183	4.81787
Q9D8B3	Charged multivesicular body protein 4b OS=Mus musculus GN=Chmp4b PE=1 SV=2 - [CHM4B_MOUSE]	16.3258	15.63	1	3	3	6	2.18371e+06	224	24.9206	4.81787
Q8BGZ7	Keratin, type II cytoskeletal 75 OS=Mus musculus GN=Krt75 PE=1 SV=1 - [K2C75_MOUSE]	16.3049	8.17	40	2	6	6	4.61067e+06	551	59.7039	8.30908
A0A1W2P7Y9	Neuronal cell adhesion molecule OS=Mus musculus GN=Nrcam PE=1 SV=1 - [A0A1W2P7Y9_MOUSE]	16.3005	8.47	8	5	5	5	2.33303e+06	1134	125.434	6.37939
Q9QXV0	ProSAAS OS=Mus musculus GN=Pcsk1n PE=1 SV=2 - [PCSK1_MOUSE]	16.2008	19.38	1	4	4	5	765048	258	27.2537	5.84619
Q7TQD2	Tubulin polymerization-promoting protein OS=Mus musculus GN=Tppp PE=1 SV=1 - [TPPP_MOUSE]	16.1317	14.22	1	3	3	5	7.46537e+06	218	23.5601	9.42236
F6QA74	DNA-(apurinic or apyrimidinic site) lyase (Fragment) OS=Mus musculus GN=Apex1 PE=1 SV=1 - [F6QA74_MOUSE]	16.0873	14.53	4	3	3	5	1.068e+06	289	32.2986	8.57275
P51880	Fatty acid-binding protein, brain OS=Mus musculus GN=Fabp7 PE=1 SV=2 - [FABP7_MOUSE]	15.9996	13.64	3	1	1	5	512651	132	14.8834	5.63037
Q8BTY3	Uncharacterized protein OS=Mus musculus GN=Ppa1 PE=2 SV=1 - [Q8BTY3_MOUSE]	15.5947	15.97	3	4	4	5	3.6026e+06	288	32.5442	6.12549
P30416	Peptidyl-prolyl cis-trans isomerase FKBP4 OS=Mus musculus GN=Fkbp4 PE=1 SV=5 - [FKBP4_MOUSE]	15.5344	15.07	4	6	6	6	1.36036e+06	458	51.5399	5.71924
Q8K183	Pyridoxal kinase OS=Mus musculus GN=Pdxk PE=1 SV=1 - [PDXK_MOUSE]	15.5247	12.5	1	3	3	7	254377	312	34.9927	6.29053
E9PUM3	Alpha-1,4 glucan phosphorylase OS=Mus musculus GN=Pygm PE=1 SV=1 - [E9PUM3_MOUSE]	15.3518	8.09	6	1	4	5	4.68012e+06	754	87.4561	8.51416
Q8CHU3	Epsin-2 OS=Mus musculus GN=Epn2 PE=1 SV=1 - [EPN2_MOUSE]	15.29	8.24	8	3	3	5	245034	595	63.4327	8.1626
Q8K0S0	Phytanoyl-CoA hydroxylase-interacting protein OS=Mus musculus GN=Phyhip PE=1 SV=1 - [PHYIP_MOUSE]	15.1862	10	2	3	3	6	1.81794e+06	330	37.5305	7.00537
P24527	Leukotriene A-4 hydrolase OS=Mus musculus GN=Lta4h PE=1 SV=4 - [LKHA4_MOUSE]	15.1227	9.17	1	4	4	5	1.45517e+06	611	69.0071	6.41748
P58389	Serine/threonine-protein phosphatase 2A activator OS=Mus musculus GN=Ptpa PE=1 SV=1 - [PTPA_MOUSE]	15.0648	10.53	5	2	2	5	1.46749e+06	323	36.6867	6.39209
Q9CY64	Biliverdin reductase A OS=Mus musculus GN=Blvra PE=1 SV=1 - [BIEA_MOUSE]	14.9676	12.88	1	3	3	6	603730	295	33.5035	7.02002
E9PUE7	Active breakpoint cluster region-related protein OS=Mus musculus GN=Abr PE=1 SV=1 - [E9PUE7_MOUSE]	14.9665	4.92	9	2	2	4	601478	813	92.4289	7.07861
P70663	SPARC-like protein 1 OS=Mus musculus GN=Sparcl1 PE=1 SV=3 - [SPRL1_MOUSE]	14.9589	11.23	4	5	5	5	423055	650	72.2428	4.60205
E9Q5F6	Polyubiquitin-C (Fragment) OS=Mus musculus GN=Ubc PE=4 SV=1 - [E9Q5F6_MOUSE]	14.7678	52.24	19	3	3	5	1.94318e+07	201	22.5782	7.40088
Q9QXL2-3	Isoform 3 of Kinesin-like protein KIF21A OS=Mus musculus GN=Kif21a - [KI21A_MOUSE]	14.7535	3.96	13	4	4	5	656657	1567	174.697	6.06201
Q8C845	EF-hand domain-containing protein D2 OS=Mus musculus GN=Efhd2 PE=1 SV=1 - [Q8C845_MOUSE]	14.6391	15	2	3	3	5	2.07054e+06	240	26.7836	5.13525
Q6PB94	Arfgap1 protein OS=Mus musculus GN=Arfgap1 PE=2 SV=1 - [Q6PB94_MOUSE]	14.493	13.27	8	3	3	4	1.1874e+06	392	42.9052	5.43994
P61027	Ras-related protein Rab-10 OS=Mus musculus GN=Rab10 PE=1 SV=1 - [RAB10_MOUSE]	14.3088	11.5	51	1	2	5	911005	200	22.5266	8.38232
P08414	Calcium/calmodulin-dependent protein kinase type IV OS=Mus musculus GN=Camk4 PE=1 SV=2 - [KCC4_MOUSE]	14.2415	12.58	2	4	4	5	1.10638e+06	469	52.5944	4.93213
Q3THQ5	Uncharacterized protein OS=Mus musculus GN=Stip1 PE=2 SV=1 - [Q3THQ5_MOUSE]	14.1843	10.5	2	4	4	4	2.50401e+06	543	62.4613	6.65381
P61979-3	Isoform 3 of Heterogeneous nuclear ribonucleoprotein K OS=Mus musculus GN=Hnrnpk - [HNRPK_MOUSE]	14.1468	8.43	20	3	3	5	1.54308e+06	439	48.4802	5.92236
Q3TPC5	Serine/threonine-protein phosphatase 2A 55 kDa regulatory subunit B (Fragment) OS=Mus musculus GN=Ppp2r2a PE=2 SV=1 - [Q3TPC5_MOUSE]	14.1256	9.43	11	4	4	5	971333	403	46.5678	6.01123
Q9DBP5	UMP-CMP kinase OS=Mus musculus GN=Cmpk1 PE=1 SV=1 - [KCY_MOUSE]	14.1193	23.47	2	4	4	4	2.56337e+06	196	22.1513	5.8335
Q3TCL2	Uncharacterized protein (Fragment) OS=Mus musculus GN=Akr1b3 PE=2 SV=1 - [Q3TCL2_MOUSE]	14.0184	11.94	5	3	3	5	6.33204e+06	310	35.0291	7.43018
H7BWX9	Small ubiquitin-related modifier 2 OS=Mus musculus GN=Sumo2 PE=1 SV=1 - [H7BWX9_MOUSE]	13.9335	41.51	10	2	2	5	3.59787e+06	53	6.01008	8.90967
Q6P9S0	MTSS1-like protein OS=Mus musculus GN=Mtss1l PE=1 SV=1 - [MTSSL_MOUSE]	13.9145	7.27	4	3	4	5	524886	715	76.7966	6.99072
P60761	Neurogranin OS=Mus musculus GN=Nrgn PE=1 SV=1 - [NEUG_MOUSE]	13.8521	19.23	1	2	2	4	8.36456e+06	78	7.49151	7.04932
P61294	Ras-related protein Rab-6B OS=Mus musculus GN=Rab6b PE=1 SV=1 - [RAB6B_MOUSE]	13.7266	10.1	51	1	2	5	986371	208	23.4469	5.52881
Q5SW88	RAB1A, member RAS oncogene family OS=Mus musculus GN=Rab1a PE=1 SV=1 - [Q5SW88_MOUSE]	13.3985	11.39	56	1	2	5	1.59629e+06	202	22.3583	6.21436
A0A087WQE6	Elongin-C (Fragment) OS=Mus musculus GN=Eloc PE=1 SV=1 - [A0A087WQE6_MOUSE]	13.3334	35.79	4	2	2	4	958357	95	10.6501	5.14795
Q91X97	Neurocalcin-delta OS=Mus musculus GN=Ncald PE=1 SV=4 - [NCALD_MOUSE]	13.3158	11.92	3	1	3	5	5.4182e+06	193	22.2309	5.35107
Q3TJF2	Obg-like ATPase 1 OS=Mus musculus GN=Ola1 PE=2 SV=1 - [Q3TJF2_MOUSE]	13.1785	9.6	5	3	3	5	1.04483e+06	396	44.7593	7.51807
Q3UV17	Keratin, type II cytoskeletal 2 oral OS=Mus musculus GN=Krt76 PE=1 SV=1 - [K22O_MOUSE]	13.1554	5.72	29	1	5	5	2.72215e+07	594	62.806	8.42627
Q9D0J8	Parathymosin OS=Mus musculus GN=Ptms PE=1 SV=3 - [PTMS_MOUSE]	13.1041	23.76	1	4	4	5	1.07618e+07	101	11.4231	4.22119
E9PYF1	Aminopeptidase B OS=Mus musculus GN=Rnpep PE=1 SV=1 - [E9PYF1_MOUSE]	13.0956	8.18	3	4	4	4	2.22665e+06	611	67.9589	5.50342
Q8BL66	Early endosome antigen 1 OS=Mus musculus GN=Eea1 PE=1 SV=2 - [EEA1_MOUSE]	13.0937	4.46	3	5	5	5	1.61984e+06	1411	160.817	5.77002
Q61036-2	Isoform 2 of Serine/threonine-protein kinase PAK 3 OS=Mus musculus GN=Pak3 - [PAK3_MOUSE]	13.08	13.05	9	1	5	5	4.12598e+06	544	60.7428	5.45264
P26350	Prothymosin alpha OS=Mus musculus GN=Ptma PE=1 SV=2 - [PTMA_MOUSE]	13.0595	22.52	9	4	4	4	1.18272e+06	111	12.2471	3.78955
A0A1C7CYV0	Plastin-3 (Fragment) OS=Mus musculus GN=Pls3 PE=1 SV=1 - [A0A1C7CYV0_MOUSE]	12.868	7.15	12	4	4	5	609322	629	70.5981	5.61768
D3YV69	Ras-related protein Rab-6A OS=Mus musculus GN=Rab6a PE=1 SV=1 - [D3YV69_MOUSE]	12.8571	11.43	53	1	2	5	800723	175	19.949	5.07178
A2BE93	Protein SET (Fragment) OS=Mus musculus GN=Set PE=1 SV=1 - [A2BE93_MOUSE]	12.7598	10.7	5	2	2	5	2.16766e+06	215	24.9085	5.5542
A0A0U1RPX4	Mitogen-activated protein kinase (Fragment) OS=Mus musculus GN=Mapk3 PE=1 SV=1 - [A0A0U1RPX4_MOUSE]	12.7242	12.54	7	1	3	5	1.88469e+06	335	38.0895	6.06201
Q69ZW3-2	Isoform 2 of EH domain-binding protein 1 OS=Mus musculus GN=Ehbp1 - [EHBP1_MOUSE]	12.6816	5.22	2	4	4	4	754201	1206	136.15	5.38916
Q3UF82	Mitogen-activated protein kinase OS=Mus musculus GN=Mapk1 PE=2 SV=1 - [Q3UF82_MOUSE]	12.5961	9.09	8	1	3	5	1.40484e+06	352	40.6268	6.84424
O35098	Dihydropyrimidinase-related protein 4 OS=Mus musculus GN=Dpysl4 PE=1 SV=1 - [DPYL4_MOUSE]	12.5718	9.79	4	3	4	4	1.71046e+06	572	61.9225	6.97607
H3BJC6	S-formylglutathione hydrolase (Fragment) OS=Mus musculus GN=Esd PE=1 SV=1 - [H3BJC6_MOUSE]	12.5513	25.93	8	2	2	4	2.87694e+06	135	14.9641	5.47803
H3BLR8	Diphosphoinositol polyphosphate phosphohydrolase 1 OS=Mus musculus GN=Nudt3 PE=1 SV=1 - [H3BLR8_MOUSE]	12.5212	43.44	5	4	4	5	1.54045e+06	122	13.5997	4.93213
Q3ULJ0-2	Isoform 2 of Glycerol-3-phosphate dehydrogenase 1-like protein OS=Mus musculus GN=Gpd1l - [GPD1L_MOUSE]	12.4761	16.56	3	4	4	4	1.6525e+06	320	34.6122	6.87354
P32921-2	Isoform 2 of Tryptophan--tRNA ligase, cytoplasmic OS=Mus musculus GN=Wars - [SYWC_MOUSE]	12.4328	6.53	4	2	2	4	428053	475	53.6068	7.07861
Q3UM45	Protein phosphatase 1 regulatory subunit 7 OS=Mus musculus GN=Ppp1r7 PE=1 SV=2 - [PP1R7_MOUSE]	12.3856	9.14	2	3	3	4	1.74132e+06	361	41.2665	4.91943
Q9CWS0	N(G),N(G)-dimethylarginine dimethylaminohydrolase 1 OS=Mus musculus GN=Ddah1 PE=1 SV=3 - [DDAH1_MOUSE]	12.3483	21.05	3	4	4	4	4.94666e+06	285	31.3609	5.97314
Q99KI0	Aconitate hydratase, mitochondrial OS=Mus musculus GN=Aco2 PE=1 SV=1 - [ACON_MOUSE]	12.2995	3.08	1	2	2	4	767190	780	85.41	7.92822
Q3TNR3	Uncharacterized protein OS=Mus musculus GN=Hspa12a PE=2 SV=1 - [Q3TNR3_MOUSE]	12.2508	9.3	2	2	2	4	634898	301	32.7383	5.51611
F6UFG6	Acidic leucine-rich nuclear phosphoprotein 32 family member A (Fragment) OS=Mus musculus GN=Anp32a PE=1 SV=1 - [F6UFG6_MOUSE]	12.2354	19.57	8	3	3	5	4.83671e+06	138	15.4072	5.36377
B2L107	Visinin-like protein 1 OS=Mus musculus GN=Vsnl1 PE=2 SV=1 - [B2L107_MOUSE]	12.234	15.71	3	2	3	4	3.01117e+06	191	22.11	5.14795
Q80TQ3	MKIAA0845 protein (Fragment) OS=Mus musculus GN=Nefh PE=2 SV=1 - [Q80TQ3_MOUSE]	12.221	3.25	3	2	4	4	2.48687e+06	1046	112.477	5.74463
B2KGR2	LanC-like protein 1 (Fragment) OS=Mus musculus GN=Lancl1 PE=1 SV=1 - [B2KGR2_MOUSE]	12.0633	11.56	2	2	2	5	1.02986e+06	173	19.6439	8.26514
Q5SVL6-2	Isoform 2 of Rap1 GTPase-activating protein 2 OS=Mus musculus GN=Rap1gap2 - [RPGP2_MOUSE]	12.0177	5.6	3	2	2	4	419513	518	56.5128	6.63916
A0A0G2JDL3	Cyclin-dependent-like kinase 5 OS=Mus musculus GN=Cdk5 PE=1 SV=1 - [A0A0G2JDL3_MOUSE]	11.9155	18.46	2	3	3	4	1.16621e+06	260	29.5091	6.41748
Q9QZM0	Ubiquilin-2 OS=Mus musculus GN=Ubqln2 PE=1 SV=2 - [UBQL2_MOUSE]	11.8191	6.43	7	3	3	4	1.34753e+06	638	67.3083	5.22412
Q9CWJ9	Bifunctional purine biosynthesis protein PURH OS=Mus musculus GN=Atic PE=1 SV=2 - [PUR9_MOUSE]	11.7327	6.59	1	3	3	4	1.00013e+06	592	64.1771	6.75635
P63330	Serine/threonine-protein phosphatase 2A catalytic subunit alpha isoform OS=Mus musculus GN=Ppp2ca PE=1 SV=1 - [PP2AA_MOUSE]	11.5943	11.65	2	1	3	3	1.01233e+06	309	35.5854	5.5415
Q1JPR8	Tppp3 protein (Fragment) OS=Mus musculus GN=Tppp3 PE=2 SV=1 - [Q1JPR8_MOUSE]	11.4931	23.08	2	3	3	4	901613	156	16.9037	9.24658
Q9DB34	Charged multivesicular body protein 2a OS=Mus musculus GN=Chmp2a PE=1 SV=1 - [CHM2A_MOUSE]	11.4643	12.61	3	3	3	4	501760	222	25.1179	5.97314
P53810	Phosphatidylinositol transfer protein alpha isoform OS=Mus musculus GN=Pitpna PE=1 SV=2 - [PIPNA_MOUSE]	11.2416	16.24	7	4	4	5	876515	271	31.873	6.3667
P10639	Thioredoxin OS=Mus musculus GN=Txn PE=1 SV=3 - [THIO_MOUSE]	11.2272	22.86	1	2	2	4	600684	105	11.6676	4.91943
Q3TFB5	Uncharacterized protein OS=Mus musculus GN=Nans PE=2 SV=1 - [Q3TFB5_MOUSE]	11.2019	5.05	2	1	1	4	370366	277	31.2247	7.51807
Q9CQI6	Coactosin-like protein OS=Mus musculus GN=Cotl1 PE=1 SV=3 - [COTL1_MOUSE]	11.1282	25.35	1	4	4	5	2.24135e+06	142	15.934	5.40186
Q3UYN2	Copine-6 OS=Mus musculus GN=Cpne6 PE=1 SV=1 - [Q3UYN2_MOUSE]	11.0998	6.12	4	4	4	4	500083	556	61.6135	5.50342
Q3TA40	RIKEN cDNA 6430548M08 gene OS=Mus musculus GN=6430548M08Rik PE=1 SV=1 - [Q3TA40_MOUSE]	10.9668	12.34	4	4	4	4	466581	397	45.1897	5.07178
Q80T68	MKIAA3005 protein (Fragment) OS=Mus musculus GN=Myh10 PE=2 SV=1 - [Q80T68_MOUSE]	10.9179	2.45	14	3	4	4	531915	1833	212.352	5.5542
P08249	Malate dehydrogenase, mitochondrial OS=Mus musculus GN=Mdh2 PE=1 SV=3 - [MDHM_MOUSE]	10.8248	11.83	2	4	4	4	1.64299e+06	338	35.5888	8.67529
Q3UE51	Uncharacterized protein (Fragment) OS=Mus musculus GN=Hk1 PE=2 SV=1 - [Q3UE51_MOUSE]	10.8071	4.17	11	3	3	4	1.10059e+06	864	96.3639	6.52197
Q8R570	Synaptosomal-associated protein 47 OS=Mus musculus GN=Snap47 PE=1 SV=1 - [SNP47_MOUSE]	10.795	6.78	3	2	2	4	470555	413	46.4951	5.75732
H3BKM0	AP complex subunit beta OS=Mus musculus GN=Ap2b1 PE=1 SV=1 - [H3BKM0_MOUSE]	10.7116	4.82	5	1	4	4	440640	913	101.298	5.2876
E0CZE0	NEDD8-activating enzyme E1 regulatory subunit OS=Mus musculus GN=Nae1 PE=1 SV=1 - [E0CZE0_MOUSE]	10.6822	5.1	2	2	2	4	515736	510	57.5835	5.84619
Q3U9R7	Uncharacterized protein (Fragment) OS=Mus musculus GN=Gsr PE=2 SV=1 - [Q3U9R7_MOUSE]	10.559	12.58	9	4	4	4	1.79825e+06	453	48.855	7.54736
Q9QYC0-2	Isoform 2 of Alpha-adducin OS=Mus musculus GN=Add1 - [ADDA_MOUSE]	10.5397	8.7	9	4	4	4	704767	632	69.8432	6.50732
Q8BKC5-2	Isoform 2 of Importin-5 OS=Mus musculus GN=Ipo5 - [IPO5_MOUSE]	10.3704	4.05	6	3	3	3	868779	1037	116.839	4.91943
Q3UJL7	Uncharacterized protein OS=Mus musculus GN=Srm PE=2 SV=1 - [Q3UJL7_MOUSE]	10.3549	7.95	3	1	1	2	974709	302	34.0438	5.63037
Q5SVG5	AP complex subunit beta OS=Mus musculus GN=Ap1b1 PE=1 SV=1 - [Q5SVG5_MOUSE]	10.3471	4.8	7	1	4	4	536783	916	101.128	5.22412
O35685	Nuclear migration protein nudC OS=Mus musculus GN=Nudc PE=1 SV=1 - [NUDC_MOUSE]	10.2721	12.65	1	4	4	4	1.85346e+06	332	38.3343	5.26221
P84086	Complexin-2 OS=Mus musculus GN=Cplx2 PE=1 SV=1 - [CPLX2_MOUSE]	10.2003	18.66	1	2	2	4	363577	134	15.3847	5.08447
Q8VDD5	Myosin-9 OS=Mus musculus GN=Myh9 PE=1 SV=4 - [MYH9_MOUSE]	10.1726	2.91	17	3	4	4	247260	1960	226.232	5.65576
Q3U8N1	Uncharacterized protein OS=Mus musculus GN=Sars PE=2 SV=1 - [Q3U8N1_MOUSE]	10.1356	8.41	4	3	3	3	984914	511	58.1947	6.30322
Q8VED4	Serine/threonine-protein phosphatase OS=Mus musculus GN=Ppp2cb PE=2 SV=1 - [Q8VED4_MOUSE]	10.0951	12.95	3	1	3	3	633556	278	32.0377	5.78271
P31324	cAMP-dependent protein kinase type II-beta regulatory subunit OS=Mus musculus GN=Prkar2b PE=1 SV=3 - [KAP3_MOUSE]	10.0575	13.94	3	4	4	4	584018	416	46.138	4.98291
B1ARS0	Adenylyl cyclase-associated protein 1 (Fragment) OS=Mus musculus GN=Cap1 PE=1 SV=1 - [B1ARS0_MOUSE]	10.0122	9.76	6	1	1	3	1.06467e+06	164	17.883	6.37939
Q8BTU6	Eukaryotic initiation factor 4A-II OS=Mus musculus GN=Eif4a2 PE=1 SV=1 - [Q8BTU6_MOUSE]	9.90123	8.84	13	3	3	3	2.67366e+06	362	41.2642	5.64307
Q8BWW3	Phosphoacetylglucosamine mutase OS=Mus musculus GN=Pgm3 PE=1 SV=1 - [Q8BWW3_MOUSE]	9.86486	7.19	7	3	3	3	288872	501	54.9548	6.29053
Q9Z268	RasGAP-activating-like protein 1 OS=Mus musculus GN=Rasal1 PE=1 SV=2 - [RASL1_MOUSE]	9.84582	3.5	2	3	3	4	444626	799	89.3388	6.3667
Q99JX6	Annexin OS=Mus musculus GN=Anxa6 PE=2 SV=1 - [Q99JX6_MOUSE]	9.83271	5.7	8	4	4	4	1.47755e+06	667	75.213	5.50342
Q3U8R9	Uncharacterized protein OS=Mus musculus GN=Txnl1 PE=2 SV=1 - [Q3U8R9_MOUSE]	9.78721	5.19	4	1	1	3	617106	289	32.1587	5.0083
P50518	V-type proton ATPase subunit E 1 OS=Mus musculus GN=Atp6v1e1 PE=1 SV=2 - [VATE1_MOUSE]	9.77214	14.16	4	3	3	3	1.45445e+06	226	26.1408	8.42627
A2AWI9	Endophilin-B2 OS=Mus musculus GN=Sh3glb2 PE=1 SV=1 - [A2AWI9_MOUSE]	9.71885	7.22	10	3	3	4	935260	374	41.7845	5.97314
A0A0A6YX18	V-type proton ATPase subunit H OS=Mus musculus GN=Atp6v1h PE=1 SV=1 - [A0A0A6YX18_MOUSE]	9.61744	8.6	3	3	3	3	796776	465	54.0742	6.60986
Q3U0V1	Far upstream element-binding protein 2 OS=Mus musculus GN=Khsrp PE=1 SV=2 - [FUBP2_MOUSE]	9.58738	5.88	1	2	2	3	607925	748	76.7277	7.32764
Q6PJ91	Gstm7 protein OS=Mus musculus GN=Gstm7 PE=2 SV=1 - [Q6PJ91_MOUSE]	9.5809	14.22	15	1	3	4	1.78551e+07	218	25.664	7.32764
P49442	Inositol polyphosphate 1-phosphatase OS=Mus musculus GN=Inpp1 PE=1 SV=2 - [INPP_MOUSE]	9.5744	6.82	1	2	2	3	597886	396	43.3189	5.0083
Q8BHZ0	Protein FAM49A OS=Mus musculus GN=Fam49a PE=1 SV=1 - [FA49A_MOUSE]	9.53637	4.33	1	1	1	3	2.14158e+06	323	37.3187	6.01123
Q5SUR0	Phosphoribosylformylglycinamidine synthase OS=Mus musculus GN=Pfas PE=1 SV=1 - [PUR4_MOUSE]	9.42889	3.81	5	3	3	3	563800	1337	144.538	5.66846
E9QN14	SLIT-ROBO Rho GTPase-activating protein 3 OS=Mus musculus GN=Srgap3 PE=1 SV=1 - [E9QN14_MOUSE]	9.41245	3.81	3	3	3	3	550551	1075	121.648	6.56592
A7VL18	Gamma-aminobutyraldehyde dehydrogenase OS=Mus musculus GN=Aldh9a1 PE=2 SV=1 - [A7VL18_MOUSE]	9.29811	5.06	8	2	2	3	321617	494	53.498	6.82959
Q3TS63	Uncharacterized protein (Fragment) OS=Mus musculus GN=Asap2 PE=2 SV=1 - [Q3TS63_MOUSE]	9.28772	1.43	7	1	1	4	1.59718e+07	559	61.7079	5.61768
Q9Z1Z0-2	Isoform 2 of General vesicular transport factor p115 OS=Mus musculus GN=Uso1 - [USO1_MOUSE]	9.28029	4.68	4	3	3	4	530070	897	100.132	4.95752
Q91VC7	Protein phosphatase 1 regulatory subunit 14A OS=Mus musculus GN=Ppp1r14a PE=1 SV=1 - [PP14A_MOUSE]	9.26373	19.73	2	2	2	3	1.24182e+06	147	16.6385	7.34229
Q3U7G3	Uncharacterized protein (Fragment) OS=Mus musculus GN=Capza2 PE=2 SV=1 - [Q3U7G3_MOUSE]	9.22711	10.67	6	2	2	3	1.6216e+06	225	26.0332	7.44482
P60469-2	Isoform 2 of Liprin-alpha-3 OS=Mus musculus GN=Ppfia3 - [LIPA3_MOUSE]	9.15721	2.59	3	2	2	3	406572	1043	116.208	5.96045
D6RIN4	Dynein light chain 2, cytoplasmic OS=Mus musculus GN=Dynll2 PE=1 SV=1 - [D6RIN4_MOUSE]	9.14009	41.51	2	1	1	2	3.0698e+06	53	6.10507	8.14795
Q6W8Q3	Purkinje cell protein 4-like protein 1 OS=Mus musculus GN=Pcp4l1 PE=1 SV=1 - [PC4L1_MOUSE]	9.10965	32.35	1	2	2	3	4.41643e+06	68	7.49783	5.51611
Q8R1S4-2	Isoform 2 of Metastasis suppressor protein 1 OS=Mus musculus GN=Mtss1 - [MTSS1_MOUSE]	9.04922	5.12	4	2	3	3	730206	723	78.7802	7.15186
Q6P8I4	PEST proteolytic signal-containing nuclear protein OS=Mus musculus GN=Pcnp PE=1 SV=1 - [PCNP_MOUSE]	9.04292	24.72	5	3	3	3	423404	178	18.9514	7.48877
Q9EQF6	Dihydropyrimidinase-related protein 5 OS=Mus musculus GN=Dpysl5 PE=1 SV=1 - [DPYL5_MOUSE]	9.03521	8.69	1	3	3	3	3.11129e+06	564	61.4773	7.09326
Q9CR26	Vacuolar protein sorting-associated protein VTA1 homolog OS=Mus musculus GN=Vta1 PE=1 SV=1 - [VTA1_MOUSE]	8.93392	6.47	1	1	1	2	3.71473e+06	309	33.8919	6.12549
P60840-3	Isoform 3 of Alpha-endosulfine OS=Mus musculus GN=Ensa - [ENSA_MOUSE]	8.92545	44.44	3	3	3	3	618554	72	8.17814	5.0083
E9QAN4	Kinesin-like protein KIF1A OS=Mus musculus GN=Kif1a PE=1 SV=1 - [E9QAN4_MOUSE]	8.88512	1.84	11	2	2	3	240791	1689	190.856	6.18896
O35295	Transcriptional activator protein Pur-beta OS=Mus musculus GN=Purb PE=1 SV=3 - [PURB_MOUSE]	8.76574	14.81	3	3	3	3	1.70701e+06	324	33.8808	5.42725
Q9D927	Uncharacterized protein OS=Mus musculus GN=1810009N02Rik PE=2 SV=1 - [Q9D927_MOUSE]	8.75746	10.73	1	2	2	3	729936	233	25.051	5.24951
I6L9A5	Pgm2l1 protein OS=Mus musculus GN=Pgm2l1 PE=2 SV=1 - [I6L9A5_MOUSE]	8.7424	8.87	2	3	3	3	1.91478e+06	451	51.1898	5.93506
P60766-1	Isoform 1 of Cell division control protein 42 homolog OS=Mus musculus GN=Cdc42 - [CDC42_MOUSE]	8.72901	10.99	14	1	2	3	3.31771e+06	191	21.2969	6.03662
Q9Z1Z2	Serine-threonine kinase receptor-associated protein OS=Mus musculus GN=Strap PE=1 SV=2 - [STRAP_MOUSE]	8.72546	5.14	1	1	1	3	561518	350	38.418	5.12256
P97352	Protein S100-A13 OS=Mus musculus GN=S100a13 PE=1 SV=1 - [S10AD_MOUSE]	8.64698	11.22	2	1	1	3	2.6493e+06	98	11.1509	6.12549
E0CXN5	Glycerol-3-phosphate dehydrogenase [NAD(+)] OS=Mus musculus GN=Gpd1 PE=1 SV=1 - [E0CXN5_MOUSE]	8.63387	8.28	2	2	2	2	1.23465e+06	326	35.2081	7.59131
P27612	Phospholipase A-2-activating protein OS=Mus musculus GN=Plaa PE=1 SV=4 - [PLAP_MOUSE]	8.62498	6.3	2	3	3	3	454354	794	87.1656	6.13818
G3UZN1	D-dopachrome decarboxylase OS=Mus musculus GN=Ddt PE=1 SV=1 - [G3UZN1_MOUSE]	8.60922	47.95	3	2	2	2	3.77605e+06	73	8.22626	7.34229
P97315	Cysteine and glycine-rich protein 1 OS=Mus musculus GN=Csrp1 PE=1 SV=3 - [CSRP1_MOUSE]	8.56618	24.35	1	3	3	3	1.41513e+06	193	20.5698	8.57275
Q3TXJ4	Uncharacterized protein OS=Mus musculus GN=Sar1a PE=2 SV=1 - [Q3TXJ4_MOUSE]	8.43996	11.62	3	2	2	3	1.41105e+06	198	22.3125	7.03467
O35551-3	Isoform 3 of Rab GTPase-binding effector protein 1 OS=Mus musculus GN=Rabep1 - [RABE1_MOUSE]	8.40989	3.53	8	3	3	3	317533	822	94.967	5.021
Q8BPI7	Adenosylhomocysteinase (Fragment) OS=Mus musculus PE=2 SV=1 - [Q8BPI7_MOUSE]	8.36756	10.19	5	3	3	3	771159	324	36.0174	6.53662
Q5PR73	GTP-binding protein Di-Ras2 OS=Mus musculus GN=Diras2 PE=1 SV=1 - [DIRA2_MOUSE]	8.30522	11.56	1	2	2	3	3.24695e+06	199	22.4836	8.76318
P63028	Translationally-controlled tumor protein OS=Mus musculus GN=Tpt1 PE=1 SV=1 - [TCTP_MOUSE]	8.30293	19.77	2	3	3	3	1.1452e+06	172	19.4496	4.85596
Q3UJ70	3-hydroxy-3-methylglutaryl coenzyme A synthase OS=Mus musculus GN=Hmgcs1 PE=2 SV=1 - [Q3UJ70_MOUSE]	8.30226	7.69	5	3	3	3	332849	520	57.4604	6.1001
Q9CPU0	Lactoylglutathione lyase OS=Mus musculus GN=Glo1 PE=1 SV=3 - [LGUL_MOUSE]	8.25282	17.93	1	3	3	3	1.6309e+06	184	20.7964	5.46533
A0A0A0MQM0	Eukaryotic translation initiation factor 5A (Fragment) OS=Mus musculus GN=Eif5a PE=1 SV=1 - [A0A0A0MQM0_MOUSE]	8.00365	28.86	5	3	3	3	1.07445e+06	149	16.2921	4.99561
A0A0A6YWU2	Neural cell adhesion molecule 1 OS=Mus musculus GN=Ncam1 PE=1 SV=1 - [A0A0A6YWU2_MOUSE]	7.98821	4.79	9	2	2	3	513509	605	67.2634	4.81787
P60766	Cell division control protein 42 homolog OS=Mus musculus GN=Cdc42 PE=1 SV=2 - [CDC42_MOUSE]	7.93344	10.99	15	1	2	3	3.33105e+06	191	21.245	6.55127
A0A0R4IZX8	Purkinje cell protein 2 OS=Mus musculus GN=Pcp2 PE=1 SV=1 - [A0A0R4IZX8_MOUSE]	7.90345	27.27	5	3	3	3	799095	99	10.7452	5.36377
P35235-2	Isoform 2 of Tyrosine-protein phosphatase non-receptor type 11 OS=Mus musculus GN=Ptpn11 - [PTN11_MOUSE]	7.83897	3.88	4	2	2	3	659097	593	67.9921	7.29834
P61750	ADP-ribosylation factor 4 OS=Mus musculus GN=Arf4 PE=1 SV=2 - [ARF4_MOUSE]	7.77667	11.67	6	1	2	3	9.77445e+06	180	20.3836	7.13721
Q64727	Vinculin OS=Mus musculus GN=Vcl PE=1 SV=4 - [VINC_MOUSE]	7.69679	3.47	1	3	3	3	138383	1066	116.644	5.99854
P16546-2	Isoform 2 of Spectrin alpha chain, non-erythrocytic 1 OS=Mus musculus GN=Sptan1 - [SPTN1_MOUSE]	7.69175	1.59	15	3	3	3	500483	2452	282.166	5.31299
P05202	Aspartate aminotransferase, mitochondrial OS=Mus musculus GN=Got2 PE=1 SV=1 - [AATM_MOUSE]	7.67929	7.21	1	3	3	3	745332	430	47.3812	8.99756
F2Z3Z1	Hippocalcin-like protein 4 (Fragment) OS=Mus musculus GN=Hpcal4 PE=1 SV=1 - [F2Z3Z1_MOUSE]	7.62678	12.9	2	1	2	3	1.55917e+06	155	18.0389	4.98291
Q7TSJ2	Microtubule-associated protein 6 OS=Mus musculus GN=Map6 PE=1 SV=2 - [MAP6_MOUSE]	7.61294	6.18	4	3	3	3	606821	906	96.3906	9.49561
Q61768	Kinesin-1 heavy chain OS=Mus musculus GN=Kif5b PE=1 SV=3 - [KINH_MOUSE]	7.60831	2.91	13	2	2	2	1.16606e+06	963	109.484	6.44287
O70591	Prefoldin subunit 2 OS=Mus musculus GN=Pfdn2 PE=1 SV=2 - [PFD2_MOUSE]	7.51801	16.88	2	2	2	2	811530	154	16.5236	6.58057
Q921Z9	Mannose-6-phosphate isomerase OS=Mus musculus GN=Mpi PE=2 SV=1 - [Q921Z9_MOUSE]	7.49691	7.33	3	2	2	2	1.46716e+06	423	46.4837	5.8208
P47199	Quinone oxidoreductase OS=Mus musculus GN=Cryz PE=1 SV=1 - [QOR_MOUSE]	7.49495	11.18	6	2	2	2	822994	331	35.2464	8.07471
A0A0G2JF37	Cysteine-rich protein 2 OS=Mus musculus GN=Crip2 PE=1 SV=1 - [A0A0G2JF37_MOUSE]	7.49137	26.19	2	1	1	2	4.15203e+06	84	9.35146	8.38232
A2APX3	Cystatin (Fragment) OS=Mus musculus GN=Cst3 PE=1 SV=1 - [A2APX3_MOUSE]	7.4621	10.78	4	1	1	3	645101	102	11.1337	8.17725
P46414	Cyclin-dependent kinase inhibitor 1B OS=Mus musculus GN=Cdkn1b PE=1 SV=2 - [CDN1B_MOUSE]	7.3961	16.75	2	2	2	2	963262	197	22.1797	7.02002
Q99LD8	N(G),N(G)-dimethylarginine dimethylaminohydrolase 2 OS=Mus musculus GN=Ddah2 PE=1 SV=1 - [DDAH2_MOUSE]	7.37851	12.98	4	2	2	2	1.3195e+06	285	29.6273	6.01123
P28651	Carbonic anhydrase-related protein OS=Mus musculus GN=Ca8 PE=1 SV=5 - [CAH8_MOUSE]	7.24898	12.71	1	2	2	2	2.16634e+06	291	33.0605	4.77979
Q8K4Z3	NAD(P)H-hydrate epimerase OS=Mus musculus GN=Naxe PE=1 SV=1 - [NNRE_MOUSE]	7.24819	9.93	1	2	2	2	990906	282	30.9528	7.69385
Q5DTK0	MKIAA4169 protein (Fragment) OS=Mus musculus GN=Sept3 PE=2 SV=1 - [Q5DTK0_MOUSE]	7.2451	10.68	3	3	3	3	743678	281	31.8314	8.47021
Q8BQY0	Uncharacterized protein (Fragment) OS=Mus musculus GN=Rnf214 PE=2 SV=2 - [Q8BQY0_MOUSE]	7.15711	10.94	7	2	2	2	439255	265	28.2278	4.90674
P00493	Hypoxanthine-guanine phosphoribosyltransferase OS=Mus musculus GN=Hprt1 PE=1 SV=3 - [HPRT_MOUSE]	7.15608	11.47	2	2	2	2	3.54553e+06	218	24.5546	6.68311
P13020-2	Isoform 2 of Gelsolin OS=Mus musculus GN=Gsn - [GELS_MOUSE]	7.12721	5.06	6	3	3	3	1.29768e+06	731	80.7124	5.75732
Q6PER3	Microtubule-associated protein RP/EB family member 3 OS=Mus musculus GN=Mapre3 PE=1 SV=1 - [MARE3_MOUSE]	7.11335	9.61	3	1	2	3	426307	281	31.946	5.5415
Q8K3H0	DCC-interacting protein 13-alpha OS=Mus musculus GN=Appl1 PE=1 SV=1 - [DP13A_MOUSE]	7.09243	5.23	1	3	3	3	898730	707	79.2784	5.41455
Q80VP1	Epsin-1 OS=Mus musculus GN=Epn1 PE=1 SV=3 - [EPN1_MOUSE]	7.09109	6.09	6	2	2	2	1.8991e+06	575	60.1747	4.80518
A0A0A6YWT1	Formin-binding protein 1 (Fragment) OS=Mus musculus GN=Fnbp1 PE=1 SV=1 - [A0A0A6YWT1_MOUSE]	7.01057	9.58	13	3	3	3	405238	355	40.2631	5.84619
P28658	Ataxin-10 OS=Mus musculus GN=Atxn10 PE=1 SV=2 - [ATX10_MOUSE]	6.84978	6.11	4	2	2	2	929055	475	53.6725	5.24951
A0A0G2JDN7	Microtubule-associated protein OS=Mus musculus GN=Map4 PE=1 SV=1 - [A0A0G2JDN7_MOUSE]	6.84505	4.99	10	3	3	3	663407	902	94.4603	8.96826
Q8R0Z4	Snx6 protein OS=Mus musculus GN=Snx6 PE=2 SV=1 - [Q8R0Z4_MOUSE]	6.79412	20.93	3	3	3	3	294506	172	19.8732	8.646
A2AEW9	GRIP1-associated protein 1 OS=Mus musculus GN=Gripap1 PE=1 SV=1 - [A2AEW9_MOUSE]	6.7801	4.04	3	3	3	3	419719	792	90.7093	5.17334
Q6A0D9	Glucosamine-6-phosphate isomerase (Fragment) OS=Mus musculus GN=Gnpda1 PE=2 SV=1 - [Q6A0D9_MOUSE]	6.75625	8.76	8	2	2	2	827061	274	30.6995	6.68311
Q9QZX7-2	Isoform 2 of Serine racemase OS=Mus musculus GN=Srr - [SRR_MOUSE]	6.74172	10.83	4	2	2	2	1.55438e+06	314	34.0086	6.01123
Q07076	Annexin A7 OS=Mus musculus GN=Anxa7 PE=1 SV=2 - [ANXA7_MOUSE]	6.73411	5.83	8	2	2	2	1.49017e+06	463	49.8933	6.17627
E9PX77	Putative adenosylhomocysteinase 3 OS=Mus musculus GN=Ahcyl2 PE=1 SV=1 - [E9PX77_MOUSE]	6.68055	11.25	6	1	1	2	254035	160	16.2374	7.06396
Q3UAG2	6-phosphogluconate dehydrogenase, decarboxylating OS=Mus musculus GN=Pgd PE=2 SV=1 - [Q3UAG2_MOUSE]	6.66858	5.8	4	2	2	2	1.88819e+06	483	53.2121	7.2251
Q8C6M6	Uncharacterized protein OS=Mus musculus PE=2 SV=1 - [Q8C6M6_MOUSE]	6.66037	9.04	4	1	1	2	3.32352e+06	177	18.2574	7.45947
Q9CQW1	Synaptobrevin homolog YKT6 OS=Mus musculus GN=Ykt6 PE=1 SV=1 - [YKT6_MOUSE]	6.60058	12.63	1	3	3	3	1.31149e+06	198	22.3003	6.354
Q8BGT8-2	Isoform 2 of Phytanoyl-CoA hydroxylase-interacting protein-like OS=Mus musculus GN=Phyhipl - [PHIPL_MOUSE]	6.58165	15.66	5	2	2	2	2.6582e+06	198	22.8155	6.87354
Q8CIN4	Serine/threonine-protein kinase PAK 2 OS=Mus musculus GN=Pak2 PE=1 SV=1 - [PAK2_MOUSE]	6.57488	5.53	5	1	2	2	3.8093e+06	524	57.8938	5.77002
Q922K6	Eukaryotic translation initiation factor 4B OS=Mus musculus GN=Eif4b PE=2 SV=1 - [Q922K6_MOUSE]	6.54906	9.37	8	2	2	2	127097	363	40.6725	6.50732
F6RJV6	LanC-like protein 2 (Fragment) OS=Mus musculus GN=Lancl2 PE=1 SV=1 - [F6RJV6_MOUSE]	6.39852	7.03	2	2	2	2	1.62623e+06	441	49.711	7.13721
A2AE27	AMP deaminase OS=Mus musculus GN=Ampd2 PE=1 SV=1 - [A2AE27_MOUSE]	6.37634	1.58	1	1	1	2		824	94.6359	6.50732
E9Q1H3	Alpha-aminoadipic semialdehyde dehydrogenase (Fragment) OS=Mus musculus GN=Aldh7a1 PE=1 SV=2 - [E9Q1H3_MOUSE]	6.2967	10.56	5	1	1	2	273603	161	18.0034	9.0708
P34022	Ran-specific GTPase-activating protein OS=Mus musculus GN=Ranbp1 PE=1 SV=2 - [RANG_MOUSE]	6.27737	9.85	3	2	2	2	3.91577e+06	203	23.5817	5.22412
P61089	Ubiquitin-conjugating enzyme E2 N OS=Mus musculus GN=Ube2n PE=1 SV=1 - [UBE2N_MOUSE]	6.19548	7.24	1	1	1	2	1.13943e+07	152	17.127	6.56592
Q3UHX2	28 kDa heat- and acid-stable phosphoprotein OS=Mus musculus GN=Pdap1 PE=1 SV=1 - [HAP28_MOUSE]	6.13179	20.44	1	2	2	2	323402	181	20.5925	7.38623
P32848	Parvalbumin alpha OS=Mus musculus GN=Pvalb PE=1 SV=3 - [PRVA_MOUSE]	6.12092	24.55	1	2	2	2	1.22738e+06	110	11.9231	5.18604
P28663	Beta-soluble NSF attachment protein OS=Mus musculus GN=Napb PE=1 SV=2 - [SNAB_MOUSE]	6.10394	9.06	2	2	2	2	2.0079e+06	298	33.5355	5.46533
Q91V12-2	Isoform A of Cytosolic acyl coenzyme A thioester hydrolase OS=Mus musculus GN=Acot7 - [BACH_MOUSE]	6.09918	5.92	5	2	2	2	1.86295e+06	338	37.531	7.51807
Q3U449	Bisphosphate 3'-nucleotidase 1, isoform CRA_a OS=Mus musculus GN=Bpnt1 PE=2 SV=1 - [Q3U449_MOUSE]	6.02978	9.74	6	2	2	2	900228	308	33.2221	5.85889
Q8BH58	TIP41-like protein OS=Mus musculus GN=Tiprl PE=1 SV=1 - [TIPRL_MOUSE]	6.01701	9.23	2	2	2	2	933298	271	31.2336	5.63037
B0V2N8	Annexin (Fragment) OS=Mus musculus GN=Anxa2 PE=1 SV=1 - [B0V2N8_MOUSE]	5.98091	11.93	7	2	2	2	2.17292e+06	176	19.5841	5.96045
Q921I1	Serotransferrin OS=Mus musculus GN=Tf PE=1 SV=1 - [TRFE_MOUSE]	5.96239	4.02	3	2	2	2	533339	697	76.6737	7.18115
D3Z1H8	Glycolipid transfer protein OS=Mus musculus GN=Gltp PE=1 SV=1 - [D3Z1H8_MOUSE]	5.9223	11.73	5	2	2	2	1.09786e+06	179	20.2625	6.20166
P49443	Protein phosphatase 1A OS=Mus musculus GN=Ppm1a PE=1 SV=1 - [PPM1A_MOUSE]	5.90811	8.38	4	1	2	2	1.21269e+06	382	42.4057	5.36377
Q3ULS8	Uncharacterized protein (Fragment) OS=Mus musculus GN=Ddb1 PE=2 SV=1 - [Q3ULS8_MOUSE]	5.88086	5.01	2	1	1	2	804694	599	66.7616	5.73193
P97765	WW domain-binding protein 2 OS=Mus musculus GN=Wbp2 PE=1 SV=1 - [WBP2_MOUSE]	5.87153	9.2	4	2	2	2	776768	261	28.0135	6.32861
Q9Z1N5	Spliceosome RNA helicase Ddx39b OS=Mus musculus GN=Ddx39b PE=1 SV=1 - [DX39B_MOUSE]	5.86255	4.91	11	2	2	2	1.33e+06	428	49.004	5.66846
O88844	Isocitrate dehydrogenase [NADP] cytoplasmic OS=Mus musculus GN=Idh1 PE=1 SV=2 - [IDHC_MOUSE]	5.84565	5.31	5	2	2	2	1.1708e+06	414	46.6445	7.1665
Q3TL58	Uncharacterized protein OS=Mus musculus GN=Skp1a PE=2 SV=1 - [Q3TL58_MOUSE]	5.8438	12.27	3	2	2	2	1.53091e+06	163	18.6593	4.57666
Q3TG21	V-type proton ATPase subunit C OS=Mus musculus GN=Atp6v1c1 PE=2 SV=1 - [Q3TG21_MOUSE]	5.8381	4.97	3	2	2	2	1.96161e+06	382	43.7879	7.82568
Q9CU21	Uncharacterized protein (Fragment) OS=Mus musculus GN=Gnb5 PE=2 SV=2 - [Q9CU21_MOUSE]	5.74685	8.82	4	1	1	2	597507	204	21.9991	4.99561
P17427	AP-2 complex subunit alpha-2 OS=Mus musculus GN=Ap2a2 PE=1 SV=2 - [AP2A2_MOUSE]	5.74235	2.45	4	1	2	2	2.46144e+06	938	103.951	6.93213
D3YVF0	A-kinase anchor protein 5 OS=Mus musculus GN=Akap5 PE=1 SV=2 - [AKAP5_MOUSE]	5.72231	3.36	2	2	2	2	227487	745	79.3495	4.75439
E9Q1G8	Septin-7 OS=Mus musculus GN=Sept7 PE=1 SV=2 - [E9Q1G8_MOUSE]	5.67245	5.49	7	2	2	2	214490	437	50.617	8.57275
P46664	Adenylosuccinate synthetase isozyme 2 OS=Mus musculus GN=Adss PE=1 SV=2 - [PURA2_MOUSE]	5.60113	3.95	2	2	2	2	1.13343e+06	456	49.9896	6.37939
G3X9U9	Mitochondrial fission 1 protein OS=Mus musculus GN=Fis1 PE=1 SV=1 - [G3X9U9_MOUSE]	5.58008	17.24	3	2	2	2	773896	145	16.2545	9.24658
Q3UJQ2	Uncharacterized protein (Fragment) OS=Mus musculus GN=Hmgcs1 PE=2 SV=1 - [Q3UJQ2_MOUSE]	5.57132	17.14	1	1	1	2	701376	105	11.7947	5.92236
Q8BNF8	Uncharacterized protein OS=Mus musculus GN=Vcp PE=2 SV=1 - [Q8BNF8_MOUSE]	5.56763	3.73	2	2	2	2	1.07569e+06	723	80.099	5.23682
Q62421	Endophilin-A3 OS=Mus musculus GN=Sh3gl3 PE=1 SV=1 - [SH3G3_MOUSE]	5.5548	6.34	3	2	2	2	1.33304e+06	347	38.9098	5.12256
A0A0G2JDI4	Glutamate--cysteine ligase regulatory subunit (Fragment) OS=Mus musculus GN=Gclm PE=1 SV=1 - [A0A0G2JDI4_MOUSE]	5.51992	15.31	4	1	1	1	912741	98	10.8814	6.29053
Q3TR01	Uncharacterized protein OS=Mus musculus GN=Stk39 PE=2 SV=1 - [Q3TR01_MOUSE]	5.51856	9.62	4	1	1	2	556606	156	16.8865	4.85596
Q80TZ3	Putative tyrosine-protein phosphatase auxilin OS=Mus musculus GN=Dnajc6 PE=1 SV=2 - [AUXI_MOUSE]	5.493	2.45	5	2	2	2	1.32306e+06	938	102.235	7.2251
D3YZ72	Complexin-1 (Fragment) OS=Mus musculus GN=Cplx1 PE=1 SV=8 - [D3YZ72_MOUSE]	5.46554	18.42	2	1	1	2	577459	76	8.78329	5.05908
Q8BUV3	Gephyrin OS=Mus musculus GN=Gphn PE=1 SV=2 - [GEPH_MOUSE]	5.42432	3.12	2	2	2	2	480132	769	83.2298	5.60498
D3Z135	Unconventional myosin-Vb (Fragment) OS=Mus musculus GN=Myo5b PE=1 SV=1 - [D3Z135_MOUSE]	5.32136	7.65	11	1	1	2	182406	183	20.5883	5.0083
Q922J3-2	Isoform 2 of CAP-Gly domain-containing linker protein 1 OS=Mus musculus GN=Clip1 - [CLIP1_MOUSE]	5.30113	1.6	7	2	2	2	504583	1315	147.152	5.24951
S4R256	Protein transport protein Sec31A (Fragment) OS=Mus musculus GN=Sec31a PE=1 SV=1 - [S4R256_MOUSE]	5.2836	7.97	8	2	2	2	258918	364	39.4362	8.98291
Q62348	Translin OS=Mus musculus GN=Tsn PE=1 SV=1 - [TSN_MOUSE]	5.26563	10.53	1	2	2	2	192911	228	26.1848	6.44287
P35278	Ras-related protein Rab-5C OS=Mus musculus GN=Rab5c PE=1 SV=2 - [RAB5C_MOUSE]	5.2476	12.04	3	2	2	2	1.15544e+06	216	23.3978	8.41162
P46471	26S proteasome regulatory subunit 7 OS=Mus musculus GN=Psmc2 PE=1 SV=5 - [PRS7_MOUSE]	5.24573	3	4	1	1	2	90465.4	433	48.6171	5.94775
Q3UM23	Uncharacterized protein OS=Mus musculus GN=Rnh1 PE=2 SV=1 - [Q3UM23_MOUSE]	5.22329	4.82	3	2	2	2	696034	456	49.8111	4.77979
F6V9F1	Protein-L-isoaspartate(D-aspartate) O-methyltransferase (Fragment) OS=Mus musculus GN=Pcmt1 PE=1 SV=1 - [F6V9F1_MOUSE]	5.21963	6.21	7	1	1	2	1.13354e+06	177	18.9213	5.68115
P34884	Macrophage migration inhibitory factor OS=Mus musculus GN=Mif PE=1 SV=2 - [MIF_MOUSE]	5.17335	13.91	1	2	2	2	6.05103e+06	115	12.4962	7.34229
A0A0G2JGH1	Serine/threonine-protein kinase DCLK1 OS=Mus musculus GN=Dclk1 PE=1 SV=1 - [A0A0G2JGH1_MOUSE]	5.17301	3.93	13	1	1	2	347906	382	41.7472	5.47803
A2ALF0	DnaJ homolog subfamily C member 8 OS=Mus musculus GN=Dnajc8 PE=1 SV=1 - [A2ALF0_MOUSE]	5.15201	8.68	5	2	2	2	526934	219	25.8193	8.80713
P31938	Dual specificity mitogen-activated protein kinase kinase 1 OS=Mus musculus GN=Map2k1 PE=1 SV=2 - [MP2K1_MOUSE]	5.10849	5.09	8	2	2	2	1.72497e+06	393	43.4464	6.69775
Q5UE59	Kinesin light chain 1 OS=Mus musculus GN=Klc1 PE=1 SV=1 - [Q5UE59_MOUSE]	5.08714	4.24	13	1	2	2	753431	542	61.591	5.75732
P47857	ATP-dependent 6-phosphofructokinase, muscle type OS=Mus musculus GN=Pfkm PE=1 SV=3 - [PFKAM_MOUSE]	5.0801	2.44	6	2	2	2	1.23519e+06	780	85.2146	8.00146
O55091	Protein IMPACT OS=Mus musculus GN=Impact PE=1 SV=2 - [IMPCT_MOUSE]	5.05971	11.32	1	2	2	2	1.29586e+06	318	36.2532	5.04639
Q9WUK2-2	Isoform Short of Eukaryotic translation initiation factor 4H OS=Mus musculus GN=Eif4h - [IF4H_MOUSE]	5.05781	9.65	4	2	2	2	1.41562e+06	228	25.1705	8.07471
F6Q404	Protein disulfide-isomerase A3 (Fragment) OS=Mus musculus GN=Pdia3 PE=1 SV=1 - [F6Q404_MOUSE]	5.05142	18.55	2	2	2	2	1.0563e+06	124	13.5799	7.79639
A0A0R4J036	Neurofilament 3, medium OS=Mus musculus GN=Nefm PE=1 SV=1 - [A0A0R4J036_MOUSE]	5.04359	2.59	3	2	2	2	115244	848	95.8836	4.77979
P97807-2	Isoform Cytoplasmic of Fumarate hydratase, mitochondrial OS=Mus musculus GN=Fh - [FUMH_MOUSE]	5.03326	6.85	2	2	2	2	231982	467	50.0207	7.94287
Q80UW2	F-box only protein 2 OS=Mus musculus GN=Fbxo2 PE=1 SV=1 - [FBX2_MOUSE]	5.02361	5.05	1	1	1	1	1.71979e+06	297	33.6551	4.28467
D3YZ18	High mobility group protein B1 (Fragment) OS=Mus musculus GN=Hmgb1 PE=1 SV=8 - [D3YZ18_MOUSE]	5.01183	6.45	12	1	1	2	965854	124	14.3182	9.75928
F6QD74	Cytoplasmic FMR1-interacting protein 2 (Fragment) OS=Mus musculus GN=Cyfip2 PE=1 SV=1 - [F6QD74_MOUSE]	4.99696	3.06	5	2	2	2	235789	948	109.819	7.69385
A6X925	Ubiquitin-conjugating enzyme E2 variant 2 OS=Mus musculus GN=Ube2v2 PE=1 SV=1 - [A6X925_MOUSE]	4.97236	15.24	9	2	2	2	6.02522e+06	105	12.0131	9.86182
Q9R0Q6	Actin-related protein 2/3 complex subunit 1A OS=Mus musculus GN=Arpc1a PE=1 SV=1 - [ARC1A_MOUSE]	4.94655	4.86	4	2	2	2	361401	370	41.5997	8.17725
Q68FD6	Tln2 protein OS=Mus musculus GN=Tln2 PE=2 SV=1 - [Q68FD6_MOUSE]	4.94139	1.46	9	2	2	2	86219.5	1775	186.573	5.2876
Q9DD18	D-aminoacyl-tRNA deacylase 1 OS=Mus musculus GN=Dtd1 PE=1 SV=2 - [DTD1_MOUSE]	4.93566	7.66	1	1	1	1	3.07194e+06	209	23.3698	7.86963
Q3UNH4	G protein-regulated inducer of neurite outgrowth 1 OS=Mus musculus GN=Gprin1 PE=1 SV=2 - [GRIN1_MOUSE]	4.90344	3.22	1	2	2	2	160646	932	95.4374	7.92822
A0A1L1STC0	Hsp90 co-chaperone Cdc37 (Fragment) OS=Mus musculus GN=Cdc37 PE=1 SV=1 - [A0A1L1STC0_MOUSE]	4.89771	7.08	2	2	2	2	229899	353	41.8089	6.49365
Q61655	ATP-dependent RNA helicase DDX19A OS=Mus musculus GN=Ddx19a PE=1 SV=2 - [DD19A_MOUSE]	4.88452	5.02	3	2	2	2	183409	478	53.8988	6.66846
E0CYQ2	NudC domain-containing protein 2 OS=Mus musculus GN=Nudcd2 PE=1 SV=1 - [E0CYQ2_MOUSE]	4.8692	15.91	2	2	2	2	338039	132	14.7202	4.67822
Q3ULQ2	Peptidyl-prolyl cis-trans isomerase OS=Mus musculus GN=Pin1rt1 PE=1 SV=1 - [Q3ULQ2_MOUSE]	4.84092	12.58	3	1	1	1	1.18729e+06	159	17.9819	8.77783
Q62261	Spectrin beta chain, non-erythrocytic 1 OS=Mus musculus GN=Sptbn1 PE=1 SV=2 - [SPTB2_MOUSE]	4.81227	0.97	5	2	2	2	135980	2363	274.052	5.57959
P36993-2	Isoform Beta-2 of Protein phosphatase 1B OS=Mus musculus GN=Ppm1b - [PPM1B_MOUSE]	4.80762	5.14	10	1	2	2	413025	389	42.9529	5.57959
Q9CYG7	Mitochondrial import receptor subunit TOM34 OS=Mus musculus GN=Tomm34 PE=1 SV=1 - [TOM34_MOUSE]	4.77938	6.47	2	2	2	2	7.83803e+06	309	34.2568	9.14404
Q3TBW9	m7GpppX diphosphatase OS=Mus musculus GN=Dcps PE=1 SV=1 - [Q3TBW9_MOUSE]	4.76581	8.59	3	2	2	2	1.95383e+06	291	33.1009	6.23975
Q91XF0	Pyridoxine-5'-phosphate oxidase OS=Mus musculus GN=Pnpo PE=1 SV=1 - [PNPO_MOUSE]	4.71451	6.9	1	2	2	2	1.43047e+06	261	30.0949	8.22119
Q9D7S9	Charged multivesicular body protein 5 OS=Mus musculus GN=Chmp5 PE=1 SV=1 - [CHMP5_MOUSE]	4.7118	7.31	1	1	1	2	4.48068e+06	219	24.5603	4.79248
A0A1L1SRL5	Aminoacylase-1 (Fragment) OS=Mus musculus GN=Acy1 PE=1 SV=1 - [A0A1L1SRL5_MOUSE]	4.69399	12.9	7	2	2	2	752383	155	17.0605	6.32861
F7BHJ0	Clathrin light chain (Fragment) OS=Mus musculus GN=Cltb PE=1 SV=1 - [F7BHJ0_MOUSE]	4.68458	12.2	6	2	2	2	773341	123	14.1821	8.74854
Q9JKB1	Ubiquitin carboxyl-terminal hydrolase isozyme L3 OS=Mus musculus GN=Uchl3 PE=1 SV=2 - [UCHL3_MOUSE]	4.6668	12.61	2	2	2	2	398039	230	26.135	5.04639
Q64520	Guanylate kinase OS=Mus musculus GN=Guk1 PE=1 SV=2 - [KGUA_MOUSE]	4.65456	5.56	3	2	2	2	368696	198	21.9042	6.55127
Q920N8	Protein kinase C thetaII OS=Mus musculus GN=Prkcq PE=2 SV=1 - [Q920N8_MOUSE]	4.654	3.88	18	1	2	2	1.10389e+06	464	53.645	7.1665
D3YVM3	Testis development-related protein (Fragment) OS=Mus musculus GN=Tdrp PE=1 SV=1 - [D3YVM3_MOUSE]	4.63604	22.97	2	1	1	2	507118	74	8.19718	6.06201
Q3TMB3	Uncharacterized protein OS=Mus musculus GN=Fdps PE=2 SV=1 - [Q3TMB3_MOUSE]	4.63407	4.82	8	2	2	2	806338	353	40.5697	5.65576
A2AMW0	Capping protein (Actin filament) muscle Z-line, beta, isoform CRA_a OS=Mus musculus GN=Capzb PE=1 SV=1 - [A2AMW0_MOUSE]	4.631	3.85	6	1	1	2	983446	260	29.2768	6.91748
P61082	NEDD8-conjugating enzyme Ubc12 OS=Mus musculus GN=Ube2m PE=1 SV=1 - [UBC12_MOUSE]	4.62008	10.38	5	2	2	2	438688	183	20.8866	7.69385
Q3TF87	Uncharacterized protein OS=Mus musculus GN=Dars PE=2 SV=1 - [Q3TF87_MOUSE]	4.58398	5.59	5	2	2	2	292546	501	57.0671	6.49365
Q148T4	Tnc protein OS=Mus musculus GN=Tnc PE=2 SV=1 - [Q148T4_MOUSE]	4.53895	1.21	7	2	2	2	464705	1564	172.199	4.98291
Q9CT10	Ran-binding protein 3 OS=Mus musculus GN=Ranbp3 PE=1 SV=2 - [RANB3_MOUSE]	4.48703	6.31	1	2	2	2	262698	491	52.5407	5.12256
D3YXZ3	Kinesin light chain 2 OS=Mus musculus GN=Klc2 PE=1 SV=1 - [D3YXZ3_MOUSE]	4.42651	4.38	3	1	2	2	717045	617	68.1349	7.06396
P17426-2	Isoform B of AP-2 complex subunit alpha-1 OS=Mus musculus GN=Ap2a1 - [AP2A1_MOUSE]	4.42092	2.41	2	1	2	2	2.46144e+06	955	105.413	7.66455
P63168	Dynein light chain 1, cytoplasmic OS=Mus musculus GN=Dynll1 PE=1 SV=1 - [DYL1_MOUSE]	4.40104	24.72	2	1	1	1	1.64357e+06	89	10.3591	7.40088
Q9QUP5	Hyaluronan and proteoglycan link protein 1 OS=Mus musculus GN=Hapln1 PE=1 SV=1 - [HPLN1_MOUSE]	4.40097	6.18	1	2	2	2	4.74743e+06	356	40.4522	7.79639
Q6PD28	Serine/threonine-protein phosphatase 2A 56 kDa regulatory subunit beta isoform OS=Mus musculus GN=Ppp2r5b PE=1 SV=1 - [2A5B_MOUSE]	4.34849	3.62	1	1	1	2	278771	497	57.3058	6.84424
D6RI64	RIKEN cDNA 1110004F10 gene OS=Mus musculus GN=1110004F10Rik PE=1 SV=1 - [D6RI64_MOUSE]	4.34499	28.4	2	1	1	1	1.88984e+06	81	9.18961	10.2427
Q8BJH1	Zinc finger C2HC domain-containing protein 1A OS=Mus musculus GN=Zc2hc1a PE=1 SV=1 - [ZC21A_MOUSE]	4.31222	7.41	2	2	2	2	944777	324	35.1301	9.87646
Q9EQQ9	Protein O-GlcNAcase OS=Mus musculus GN=Mgea5 PE=1 SV=2 - [OGA_MOUSE]	4.30886	2.29	4	2	2	2	446111	916	103.096	4.91943
Q8BNA5	Uncharacterized protein OS=Mus musculus GN=Cttn PE=2 SV=1 - [Q8BNA5_MOUSE]	4.27607	3.93	3	2	2	2	611754	509	57.0815	5.32568
Q8C1T5	Uncharacterized protein OS=Mus musculus GN=Napg PE=2 SV=1 - [Q8C1T5_MOUSE]	4.22141	5.45	3	1	1	1	946431	312	34.7403	5.41455
Q3TB22	Uncharacterized protein (Fragment) OS=Mus musculus GN=Fasn PE=2 SV=1 - [Q3TB22_MOUSE]	4.2177	0.5	4	1	1	2	157188	2179	236.736	6.60986
D3Z6G3	Microtubule-associated protein RP/EB family member 3 OS=Mus musculus GN=Mapre3 PE=1 SV=1 - [D3Z6G3_MOUSE]	4.16775	9.02	3	1	2	2	221935	266	30.3451	5.30029
Q3TIG9	Uncharacterized protein OS=Mus musculus GN=Myl6 PE=2 SV=1 - [Q3TIG9_MOUSE]	4.09118	12.38	7	1	1	2	521677	105	11.7176	4.86865
P26043	Radixin OS=Mus musculus GN=Rdx PE=1 SV=3 - [RADI_MOUSE]	4.06315	3.09	8	2	2	2	749583	583	68.5003	6.20166
Q9D1M0	Protein SEC13 homolog OS=Mus musculus GN=Sec13 PE=1 SV=3 - [SEC13_MOUSE]	4.03994	5.28	1	1	1	1	193071	322	35.5431	5.37646
B1ATY9	Hepatocyte growth factor-regulated tyrosine kinase substrate (Fragment) OS=Mus musculus GN=Hgs PE=1 SV=1 - [B1ATY9_MOUSE]	4.01444	5.31	6	1	1	1	148190	245	27.8998	6.43018
B9EIU1	Glutamyl-prolyl-tRNA synthetase OS=Mus musculus GN=Eprs PE=2 SV=1 - [B9EIU1_MOUSE]	4.00496	1.19	2	1	1	1	112739	1512	169.856	7.59131
E0CYU5	Methionine adenosyltransferase 2 subunit beta OS=Mus musculus GN=Mat2b PE=1 SV=1 - [E0CYU5_MOUSE]	4.00048	11.76	3	1	1	1	617546	102	11.706	7.47412
Q9WV60	Glycogen synthase kinase-3 beta OS=Mus musculus GN=Gsk3b PE=1 SV=2 - [GSK3B_MOUSE]	3.96974	5.24	2	1	1	1	209951	420	46.6809	8.77783
Q8BL02	Uncharacterized protein (Fragment) OS=Mus musculus GN=Sephs1 PE=2 SV=1 - [Q8BL02_MOUSE]	3.95933	10.77	4	1	1	1	550921	195	21.172	8.73389
D3Z1R9	COP9 signalosome complex subunit 4 (Fragment) OS=Mus musculus GN=Cops4 PE=1 SV=1 - [D3Z1R9_MOUSE]	3.95603	7.77	4	1	1	1	721901	206	24.0933	6.43018
Q8VCZ1	Alad protein OS=Mus musculus GN=Alad PE=2 SV=1 - [Q8VCZ1_MOUSE]	3.82183	9.95	4	1	1	1	1.47303e+06	191	20.5795	6.40479
F6SXM5	Lupus La protein homolog (Fragment) OS=Mus musculus GN=Ssb PE=1 SV=1 - [F6SXM5_MOUSE]	3.82106	4.78	5	1	1	1	323817	230	26.2566	10.0669
A0A1W2P7I5	Small glutamine-rich tetratricopeptide repeat-containing protein alpha (Fragment) OS=Mus musculus GN=Sgta PE=1 SV=1 - [A0A1W2P7I5_MOUSE]	3.81614	10.24	4	1	1	1	1.40066e+06	166	18.2589	4.83057
Q9CPY7-2	Isoform 2 of Cytosol aminopeptidase OS=Mus musculus GN=Lap3 - [AMPL_MOUSE]	3.7637	2.46	2	1	1	1	1.35424e+06	488	52.7168	7.03467
Q9QXS6-3	Isoform E2 of Drebrin OS=Mus musculus GN=Dbn1 - [DREB_MOUSE]	3.74966	2.73	3	1	1	1	209299	660	72.372	4.43701
Q3UST4	Uncharacterized protein (Fragment) OS=Mus musculus GN=Nptx1 PE=2 SV=1 - [Q3UST4_MOUSE]	3.67137	4.31	2	1	1	1	284661	348	38.2292	6.69775
Q3USB7	Inactive phospholipase C-like protein 1 OS=Mus musculus GN=Plcl1 PE=1 SV=3 - [PLCL1_MOUSE]	3.65682	1.64	1	1	1	1	209975	1096	122.594	5.64307
P61971	Nuclear transport factor 2 OS=Mus musculus GN=Nutf2 PE=1 SV=1 - [NTF2_MOUSE]	3.60333	11.02	2	1	1	1	1.07351e+06	127	14.469	5.37646
Q99LD4	COP9 signalosome complex subunit 1 OS=Mus musculus GN=Gps1 PE=1 SV=1 - [CSN1_MOUSE]	3.59778	3.18	4	1	1	1	755125	471	53.4081	6.84424
Q61348	Beta-maj globin gene 5' flanking region (Fragment) OS=Mus musculus PE=4 SV=1 - [Q61348_MOUSE]	3.56934	41.94	8	1	1	1	844492	31	3.24159	5.0083
V9GX56	Pantothenate kinase 2 OS=Mus musculus GN=Pank2 PE=1 SV=1 - [V9GX56_MOUSE]	3.56171	11.04	4	1	1	1	158127	154	16.7087	9.90576
Q8C4I3	Uncharacterized protein OS=Mus musculus GN=Camk2d PE=2 SV=1 - [Q8C4I3_MOUSE]	3.55699	10.8	30	1	1	1	1.3982e+06	176	19.9485	9.5249
D3YWU0	Disks large homolog 2 OS=Mus musculus GN=Dlg2 PE=1 SV=1 - [D3YWU0_MOUSE]	3.5333	4.16	10	1	1	1	534216	481	54.7096	6.7124
Q62048-2	Isoform 2 of Astrocytic phosphoprotein PEA-15 OS=Mus musculus GN=Pea15 - [PEA15_MOUSE]	3.531	9.26	2	1	1	1	1.34046e+07	108	12.5366	5.17334
Q8BVQ5	Protein phosphatase methylesterase 1 OS=Mus musculus GN=Ppme1 PE=1 SV=5 - [PPME1_MOUSE]	3.52349	3.11	1	1	1	1	1.30541e+06	386	42.2292	5.97314
A0A140T8J4	Heme-binding protein 1 OS=Mus musculus GN=Hebp1 PE=1 SV=1 - [A0A140T8J4_MOUSE]	3.51619	11.58	2	1	1	1	1.57595e+06	190	21.0393	5.26221
E9Q2H8	Hydroxyacylglutathione hydrolase, mitochondrial (Fragment) OS=Mus musculus GN=Hagh PE=1 SV=1 - [E9Q2H8_MOUSE]	3.50179	5.53	6	1	1	1	2.25397e+06	217	23.7411	6.7417
Q3T9X4	Uncharacterized protein OS=Mus musculus GN=Usp11 PE=2 SV=1 - [Q3T9X4_MOUSE]	3.4777	5.41	4	1	1	1	175679	296	33.9945	6.11279
Q6NVE8	WD repeat-containing protein 44 OS=Mus musculus GN=Wdr44 PE=1 SV=1 - [WDR44_MOUSE]	3.47607	1.31	1	1	1	1		915	101.493	5.23682
Q3UXC8	Uncharacterized protein (Fragment) OS=Mus musculus GN=Hnrnpd PE=2 SV=1 - [Q3UXC8_MOUSE]	3.46772	9.28	3	1	1	1	26642.5	194	19.8417	5.32568
P97447-2	Isoform 2 of Four and a half LIM domains protein 1 OS=Mus musculus GN=Fhl1 - [FHL1_MOUSE]	3.46498	6.19	7	1	1	1	1.03705e+06	194	21.9963	8.52881
P59999	Actin-related protein 2/3 complex subunit 4 OS=Mus musculus GN=Arpc4 PE=1 SV=3 - [ARPC4_MOUSE]	3.41731	6.55	4	1	1	1	3.27882e+06	168	19.6543	8.42627
A2A9X5	5'(3')-deoxyribonucleotidase, cytosolic type OS=Mus musculus GN=Nt5c PE=1 SV=1 - [A2A9X5_MOUSE]	3.37939	6.7	2	1	1	1	3.90597e+06	194	21.9253	5.32568
Q922H4	Mannose-1-phosphate guanyltransferase alpha OS=Mus musculus GN=Gmppa PE=1 SV=1 - [GMPPA_MOUSE]	3.3437	3.33	2	1	1	1	448347	420	46.2151	7.62061
P63038-2	Isoform 2 of 60 kDa heat shock protein, mitochondrial OS=Mus musculus GN=Hspd1 - [CH60_MOUSE]	3.3352	4.65	2	1	1	1	232177	258	26.9981	4.85596
P28474	Alcohol dehydrogenase class-3 OS=Mus musculus GN=Adh5 PE=1 SV=3 - [ADHX_MOUSE]	3.32224	4.55	1	1	1	1	2.06867e+06	374	39.5221	7.25439
Q3UWP8	Uncharacterized protein (Fragment) OS=Mus musculus GN=Calr PE=2 SV=1 - [Q3UWP8_MOUSE]	3.31723	3.53	2	1	1	1	229367	368	42.1696	4.7417
B2KFA8	Branched-chain-amino-acid aminotransferase, cytosolic (Fragment) OS=Mus musculus GN=Bcat1 PE=1 SV=8 - [B2KFA8_MOUSE]	3.30698	4.48	6	1	1	1	2.92837e+06	223	24.6876	7.75244
P28667	MARCKS-related protein OS=Mus musculus GN=Marcksl1 PE=1 SV=2 - [MRP_MOUSE]	3.30546	6.5	1	1	1	1	622897	200	20.1534	4.61475
P60879	Synaptosomal-associated protein 25 OS=Mus musculus GN=Snap25 PE=1 SV=1 - [SNP25_MOUSE]	3.29184	7.77	2	1	1	1	386432	206	23.3002	4.76709
Q8BK60	Uncharacterized protein OS=Mus musculus GN=Serpinb1a PE=2 SV=1 - [Q8BK60_MOUSE]	3.28483	2.9	2	1	1	1	1.26089e+06	379	42.5908	6.37939
J3QM71	Misshapen-like kinase 1 (Fragment) OS=Mus musculus GN=Mink1 PE=1 SV=8 - [J3QM71_MOUSE]	3.28392	5.02	9	1	1	1	97170.6	259	31.524	7.69385
F7BX26	Serine/threonine-protein phosphatase (Fragment) OS=Mus musculus GN=Ppp5c PE=1 SV=1 - [F7BX26_MOUSE]	3.27507	2.31	2	1	1	1	558024	476	54.2807	6.20166
Q5SSM3-4	Isoform 4 of Rho GTPase-activating protein 44 OS=Mus musculus GN=Arhgap44 - [RHG44_MOUSE]	3.27356	6.64	5	1	1	1	1.4492e+06	211	23.6046	6.91748
Q9JME5	AP-3 complex subunit beta-2 OS=Mus musculus GN=Ap3b2 PE=1 SV=2 - [AP3B2_MOUSE]	3.26994	1.2	1	1	1	1	262550	1082	119.118	5.63037
Q3U9A8	SH3 domain-binding glutamic acid-rich-like protein OS=Mus musculus GN=Sh3bgrl PE=2 SV=1 - [Q3U9A8_MOUSE]	3.26418	11.4	2	1	1	1	906445	114	12.7312	5.04639
Q4G0C2	Prss3 protein (Fragment) OS=Mus musculus GN=Prss3 PE=2 SV=1 - [Q4G0C2_MOUSE]	3.26114	4.08	10	1	1	1	1.40986e+07	245	26.0358	5.03369
Q3TEA5	Uncharacterized protein (Fragment) OS=Mus musculus GN=Cops3 PE=2 SV=1 - [Q3TEA5_MOUSE]	3.26072	12.69	2	1	1	1	256119	134	15.2504	5.2876
Q5SX49	Profilin OS=Mus musculus GN=Pfn1 PE=1 SV=1 - [Q5SX49_MOUSE]	3.25866	12.5	4	1	1	1	571030	112	11.8128	4.88135
E9Q9M5	Ubiquitin carboxyl-terminal hydrolase 19 OS=Mus musculus GN=Usp19 PE=1 SV=1 - [E9Q9M5_MOUSE]	3.24159	1.39	5	1	1	1	110113	1299	143.363	6.22705
A0A0N4SVH3	Serine/threonine-protein phosphatase 4 regulatory subunit 2 (Fragment) OS=Mus musculus GN=Ppp4r2 PE=1 SV=1 - [A0A0N4SVH3_MOUSE]	3.24116	6	4	1	1	1	319504	300	33.2091	4.34814
P62897	Cytochrome c, somatic OS=Mus musculus GN=Cycs PE=1 SV=2 - [CYC_MOUSE]	3.2322	13.33	1	1	1	1	534884	105	11.598	9.5835
A3KME9	Padi2 protein (Fragment) OS=Mus musculus GN=Padi2 PE=2 SV=1 - [A3KME9_MOUSE]	3.22949	4.94	3	1	1	1	534474	324	36.9238	6.62451
A0A0R4J1P8	Tyrosine-protein kinase OS=Mus musculus GN=Matk PE=1 SV=1 - [A0A0R4J1P8_MOUSE]	3.21876	4.3	7	1	1	1	290603	465	51.5525	8.51416
P97825	Jupiter microtubule associated homolog 1 OS=Mus musculus GN=JPT1 PE=1 SV=3 - [JUPI1_MOUSE]	3.21867	11.69	1	1	1	1	943363	154	16.0708	5.31299
F6SBE4	PHD finger protein 24 (Fragment) OS=Mus musculus GN=Phf24 PE=1 SV=1 - [F6SBE4_MOUSE]	3.2133	4.69	3	1	1	1	636930	256	29.0813	5.68115
D3Z5R4	WAS/WASL-interacting protein family member 3 OS=Mus musculus GN=Wipf3 PE=1 SV=1 - [D3Z5R4_MOUSE]	3.19899	4.23	4	1	1	1	406384	449	45.1101	10.8433
P08003	Protein disulfide-isomerase A4 OS=Mus musculus GN=Pdia4 PE=1 SV=3 - [PDIA4_MOUSE]	3.17139	1.72	2	1	1	1	285081	638	71.9375	5.31299
Q9ESJ4	NCK-interacting protein with SH3 domain OS=Mus musculus GN=Nckipsd PE=1 SV=2 - [SPN90_MOUSE]	3.16075	1.26	1	1	1	1	461543	714	78.5225	6.04932
Q9JKC6	Cell cycle exit and neuronal differentiation protein 1 OS=Mus musculus GN=Cend1 PE=1 SV=1 - [CEND_MOUSE]	3.13526	12.75	1	1	1	1	400697	149	14.9778	8.96826
Q9CW88	Uncharacterized protein (Fragment) OS=Mus musculus GN=Ppp1r1a PE=2 SV=1 - [Q9CW88_MOUSE]	3.13397	21.84	2	1	1	1	1.27983e+06	87	9.07914	4.53857
P47753	F-actin-capping protein subunit alpha-1 OS=Mus musculus GN=Capza1 PE=1 SV=4 - [CAZA1_MOUSE]	3.12485	5.24	5	1	1	1	407830	286	32.9193	5.5542
Q80V77	Psmd2 protein OS=Mus musculus GN=Psmd2 PE=2 SV=1 - [Q80V77_MOUSE]	3.12115	1.95	8	1	1	1	190160	615	66.7802	5.50342
Q9CRS5	Uncharacterized protein (Fragment) OS=Mus musculus GN=Ewsr1 PE=2 SV=1 - [Q9CRS5_MOUSE]	3.117	4.2	6	1	1	1	662682	333	34.5947	9.94971
Q9WVE8	Protein kinase C and casein kinase substrate in neurons protein 2 OS=Mus musculus GN=Pacsin2 PE=1 SV=1 - [PACN2_MOUSE]	3.11088	1.85	1	1	1	1	519369	486	55.7982	5.19873
Q3UJS6	Uncharacterized protein OS=Mus musculus GN=Cpne3 PE=2 SV=1 - [Q3UJS6_MOUSE]	3.10989	2.25	2	1	1	1	521565	533	59.5769	5.90967
Q60780-2	Isoform 2 of Growth arrest-specific protein 7 OS=Mus musculus GN=Gas7 - [GAS7_MOUSE]	3.10235	3.24	7	1	1	1	474323	340	39.5849	7.23975
Q8BPC7	Uncharacterized protein (Fragment) OS=Mus musculus GN=App PE=2 SV=1 - [Q8BPC7_MOUSE]	3.0979	3.13	8	1	1	1	310410	384	43.9623	6.27783
Q3TPL3	Uroporphyrinogen III synthase, isoform CRA_b OS=Mus musculus GN=Uros PE=1 SV=1 - [Q3TPL3_MOUSE]	3.08065	7.98	3	1	1	1	284808	188	19.9251	5.63037
A2AWA9	Rab GTPase-activating protein 1 OS=Mus musculus GN=Rabgap1 PE=1 SV=1 - [RBGP1_MOUSE]	3.07639	1.13	1	1	1	1	260170	1064	120.722	5.24951
Q8R1T1-2	Isoform 2 of Charged multivesicular body protein 7 OS=Mus musculus GN=Chmp7 - [CHMP7_MOUSE]	3.07045	2.97	2	1	1	1	231743	370	41.6438	8.79248
E9PXD7	cAMP-regulated phosphoprotein 19 OS=Mus musculus GN=Arpp19 PE=1 SV=1 - [E9PXD7_MOUSE]	3.06039	56.52	5	1	1	1	1.55403e+06	46	4.87664	9.87646
Q5XG69	Soluble lamin-associated protein of 75 kDa OS=Mus musculus GN=Fam169a PE=1 SV=3 - [F169A_MOUSE]	3.05873	2.56	1	1	1	1	726569	665	73.1949	4.67822
Q6A0B5	MKIAA0157 protein (Fragment) OS=Mus musculus GN=Abraxas2 PE=2 SV=1 - [Q6A0B5_MOUSE]	3.04588	4.8	4	1	1	1	250199	229	25.1549	4.85596
A6PWC3	Nardilysin, N-arginine dibasic convertase, NRD convertase 1 OS=Mus musculus GN=Nrd1 PE=1 SV=1 - [A6PWC3_MOUSE]	3.03716	0.98	4	1	1	1	201544	1117	127.693	4.86865
A0A0A6YX73	cAMP-dependent protein kinase type II-alpha regulatory subunit OS=Mus musculus GN=Prkar2a PE=1 SV=1 - [A0A0A6YX73_MOUSE]	3.02896	2.89	2	1	1	1	1.13147e+06	380	43.1384	4.93213
E9Q1S3	Protein transport protein Sec23A OS=Mus musculus GN=Sec23a PE=1 SV=1 - [E9Q1S3_MOUSE]	3.01565	1.63	3	1	1	1	505253	736	82.9027	7.45947
Q8VCR4	0610038D11Rik protein OS=Mus musculus GN=Trmt112 PE=1 SV=1 - [Q8VCR4_MOUSE]	3.01413	12.04	3	1	1	1	1.40307e+06	108	12.2005	7.7085
A0A0N4SUQ1	Plasminogen activator inhibitor 1 RNA-binding protein OS=Mus musculus GN=Serbp1 PE=1 SV=1 - [A0A0N4SUQ1_MOUSE]	3.01021	10.88	11	1	1	1	52118.4	147	16.0684	9.65674
Q8BU18	Uncharacterized protein (Fragment) OS=Mus musculus GN=Tpr PE=2 SV=1 - [Q8BU18_MOUSE]	2.9833	1.62	7	1	1	1	198712	681	78.6619	5.30029
Q80WC7-2	Isoform 2 of Arf-GAP domain and FG repeat-containing protein 2 OS=Mus musculus GN=Agfg2 - [AGFG2_MOUSE]	2.97893	3.81	4	1	1	1	46719	289	30.7155	9.43701
Q05DD2	Nefl protein (Fragment) OS=Mus musculus GN=Nefl PE=2 SV=1 - [Q05DD2_MOUSE]	2.97654	1.96	2	1	1	1	367875	510	57.7906	4.81787
Q9CRD4	Dysbindin domain-containing protein 2 OS=Mus musculus GN=Dbndd2 PE=1 SV=1 - [DBND2_MOUSE]	2.97266	7.59	1	1	1	1	687052	158	17.1831	4.22119
I7HPY0	SH3 domain-binding glutamic acid-rich-like protein 3 OS=Mus musculus GN=Sh3bgrl3 PE=1 SV=1 - [I7HPY0_MOUSE]	2.96599	27.03	2	1	1	1	4.05066e+06	37	4.21008	4.32275
Q9CQH7	Transcription factor BTF3 homolog 4 OS=Mus musculus GN=Btf3l4 PE=1 SV=1 - [BT3L4_MOUSE]	2.96394	18.99	2	1	1	1	1.69562e+06	158	17.26	6.354
B1AQZ5	Kinesin-like protein KIF3A (Fragment) OS=Mus musculus GN=Kif3a PE=1 SV=1 - [B1AQZ5_MOUSE]	2.96244	5.95	5	1	1	1	211455	185	21.7793	8.03076
G3UZL4	Ras-related protein Rab-11B (Fragment) OS=Mus musculus GN=Rab11b PE=1 SV=1 - [G3UZL4_MOUSE]	2.95737	8.8	9	1	1	1	1.07013e+06	125	14.2583	6.17627
A2A6U3	Septin-9 OS=Mus musculus GN=Sept9 PE=1 SV=1 - [A2A6U3_MOUSE]	2.95735	2.3	3	1	1	1	75553.1	565	63.7329	8.32373
Q9JMA3	Transcription factor GATA-6 (Fragment) OS=Mus musculus GN=GATA-6 PE=4 SV=1 - [Q9JMA3_MOUSE]	2.94371	3.62	2	1	1	1		470	47.0407	7.98682
O35864	COP9 signalosome complex subunit 5 OS=Mus musculus GN=Cops5 PE=1 SV=3 - [CSN5_MOUSE]	2.93528	2.99	1	1	1	1	419669	334	37.5247	6.53662
Q3V0M6	Uncharacterized protein OS=Mus musculus GN=Dtna PE=2 SV=1 - [Q3V0M6_MOUSE]	2.93095	8.28	11	1	1	1	180468	169	19.52	6.81494
D3Z615	Transmembrane emp24 domain-containing protein 5 OS=Mus musculus GN=Tmed5 PE=1 SV=1 - [D3Z615_MOUSE]	2.92948	11.46	10	1	1	1		96	10.5774	5.08447
A0A0G2JGC1	Serine/threonine-protein phosphatase OS=Mus musculus GN=Ppp1cc PE=1 SV=1 - [A0A0G2JGC1_MOUSE]	2.923	3.66	5	1	1	1	1.43347e+06	273	31.347	5.96045
Q8C8I0	Uncharacterized protein (Fragment) OS=Mus musculus PE=2 SV=1 - [Q8C8I0_MOUSE]	2.92105	4.76	4	1	1	1	674944	378	42.6911	7.59131
G3X8U3	MCG6895 OS=Mus musculus GN=2210016F16Rik PE=1 SV=1 - [G3X8U3_MOUSE]	2.90728	2.96	1	1	1	1	167597	338	38.5906	5.64307
A0A140LIT1	Coiled-coil domain-containing protein 194 OS=Mus musculus GN=Ccdc194 PE=3 SV=1 - [CC194_MOUSE]	2.90689	7.26	1	1	1	1		234	25.5051	8.5874
A3KG36	Glucose-6-phosphate 1-dehydrogenase (Fragment) OS=Mus musculus GN=G6pdx PE=1 SV=1 - [A3KG36_MOUSE]	2.90503	3.79	3	1	1	1	295054	396	45.1737	6.26514
F6ZEW4	Exportin-2 (Fragment) OS=Mus musculus GN=Cse1l PE=1 SV=1 - [F6ZEW4_MOUSE]	2.9034	1.52	3	1	1	1	1.26792e+06	658	74.3598	6.17627
Q9D061	Acyl-CoA-binding domain-containing protein 6 OS=Mus musculus GN=Acbd6 PE=1 SV=2 - [ACBD6_MOUSE]	2.90094	4.26	1	1	1	1	392206	282	30.8681	5.10986
Q3UDA2	Uncharacterized protein (Fragment) OS=Mus musculus GN=Dync1i2 PE=2 SV=1 - [Q3UDA2_MOUSE]	2.89804	3.92	9	1	1	1	181317	536	59.375	5.17334
P53811	Phosphatidylinositol transfer protein beta isoform OS=Mus musculus GN=Pitpnb PE=1 SV=2 - [PIPNB_MOUSE]	2.8967	3.69	2	1	1	1	336177	271	31.4669	6.94678
Q3V458	Uncharacterized protein OS=Mus musculus GN=Gorasp2 PE=2 SV=1 - [Q3V458_MOUSE]	2.88092	4.24	9	1	1	1	292945	283	29.7501	5.05908
Q3TR90	Uncharacterized protein OS=Mus musculus GN=Hdgfl3 PE=2 SV=1 - [Q3TR90_MOUSE]	2.87386	4.49	3	1	1	1	1.40471e+06	178	19.8098	8.80713
A0A0R4J1C2	Calpain small subunit 1 OS=Mus musculus GN=Capns1 PE=1 SV=1 - [A0A0R4J1C2_MOUSE]	2.86538	5	3	1	1	1	1.49501e+06	200	22.9091	5.30029
Q9QYB1	Chloride intracellular channel protein 4 OS=Mus musculus GN=Clic4 PE=1 SV=3 - [CLIC4_MOUSE]	2.8648	4.74	1	1	1	1	360174	253	28.7107	5.59229
P37804	Transgelin OS=Mus musculus GN=Tagln PE=1 SV=3 - [TAGL_MOUSE]	2.84913	5.47	1	1	1	1	716176	201	22.5614	8.80713
P70202	Latexin OS=Mus musculus GN=Lxn PE=1 SV=2 - [LXN_MOUSE]	2.82703	4.05	1	1	1	1	1.20693e+06	222	25.4756	5.74463
A7VJ98	Glia maturation factor beta OS=Mus musculus GN=Gmfb PE=2 SV=1 - [A7VJ98_MOUSE]	2.82474	7.75	3	1	1	1	2.35132e+06	142	16.7115	5.43994
Q9CQD1	Ras-related protein Rab-5A OS=Mus musculus GN=Rab5a PE=1 SV=1 - [RAB5A_MOUSE]	2.82029	5.58	1	1	1	1	220947	215	23.5838	8.14795
F6UK66	Coiled-coil domain-containing protein 50 (Fragment) OS=Mus musculus GN=Ccdc50 PE=1 SV=1 - [F6UK66_MOUSE]	2.81073	4.69	3	1	1	1	243208	256	29.7761	6.66846
E0CXB3	RIKEN cDNA 2010300C02 gene (Fragment) OS=Mus musculus GN=2010300C02Rik PE=1 SV=1 - [E0CXB3_MOUSE]	2.81012	34.21	3	1	1	1	148306	38	4.21431	9.99365
E0CY18	AN1-type zinc finger protein 2B (Fragment) OS=Mus musculus GN=Zfand2b PE=1 SV=1 - [E0CY18_MOUSE]	2.8077	6.88	3	1	1	1	85719.4	218	23.6825	7.72314
D3Z390	Bicaudal D homolog 2 (Drosophila), isoform CRA_a OS=Mus musculus GN=Bicd2 PE=1 SV=2 - [D3Z390_MOUSE]	2.78924	1.21	4	1	1	1	2.34767e+06	746	84.6516	5.74463
V9GXS6	E3 ubiquitin-protein ligase NEDD4 (Fragment) OS=Mus musculus GN=Nedd4 PE=1 SV=1 - [V9GXS6_MOUSE]	2.78851	36.67	3	1	1	1	395560	30	3.57869	8.1626
E9Q1E4	Alpha-ketoglutarate-dependent dioxygenase FTO (Fragment) OS=Mus musculus GN=Fto PE=1 SV=2 - [E9Q1E4_MOUSE]	2.7859	5.19	5	1	1	1	373556	270	30.9205	5.99854
Q9D1E6	Tubulin-folding cofactor B OS=Mus musculus GN=Tbcb PE=1 SV=2 - [TBCB_MOUSE]	2.77419	4.51	1	1	1	1	2.04936e+06	244	27.3684	5.23682
A0A1Y7VM65	Glutaredoxin-1 OS=Mus musculus GN=Glrx PE=1 SV=1 - [A0A1Y7VM65_MOUSE]	2.77131	13.1	2	1	1	1	593127	84	9.38091	8.70459
Q9JL35	High mobility group nucleosome-binding domain-containing protein 5 OS=Mus musculus GN=Hmgn5 PE=1 SV=2 - [HMGN5_MOUSE]	2.75625	3.2	1	1	1	1	68930.2	406	45.3167	4.37354
P70232-2	Isoform 2 of Neural cell adhesion molecule L1-like protein OS=Mus musculus GN=Chl1 - [NCHL1_MOUSE]	2.75346	0.78	2	1	1	1	503797	1150	128.92	6.1001
Q8VHL1	Histone-lysine N-methyltransferase SETD7 OS=Mus musculus GN=Setd7 PE=1 SV=2 - [SETD7_MOUSE]	2.75155	2.46	1	1	1	1	1.07675e+06	366	40.4811	4.65283
Q8CI61	BAG family molecular chaperone regulator 4 OS=Mus musculus GN=Bag4 PE=1 SV=2 - [BAG4_MOUSE]	2.73897	3.28	1	1	1	1	342357	457	49.0642	5.33838
J3QQ00	Homer protein homolog 3 (Fragment) OS=Mus musculus GN=Homer3 PE=1 SV=1 - [J3QQ00_MOUSE]	2.73632	9.68	3	1	1	1	354150	93	10.6865	4.98291
Q03173-2	Isoform 1 of Protein enabled homolog OS=Mus musculus GN=Enah - [ENAH_MOUSE]	2.73266	2.82	12	1	1	1	153984	390	39.2821	5.40186
Q9QYX7-2	Isoform 2 of Protein piccolo OS=Mus musculus GN=Pclo - [PCLO_MOUSE]	2.73212	0.27	2	1	1	1	417946	4863	527.933	6.354
P12961	Neuroendocrine protein 7B2 OS=Mus musculus GN=Scg5 PE=1 SV=1 - [7B2_MOUSE]	2.72995	8.49	1	1	1	1	254844	212	23.8509	5.80811
F7CCX1	Protein-tyrosine kinase 2-beta (Fragment) OS=Mus musculus GN=Ptk2b PE=1 SV=1 - [F7CCX1_MOUSE]	2.71762	2.88	5	1	1	1	638782	382	43.7034	5.73193
E9Q223	Hemoglobin, beta adult s chain (Fragment) OS=Mus musculus GN=Hbb-bs PE=1 SV=1 - [E9Q223_MOUSE]	2.71664	12.62	11	1	1	1	1.08008e+06	103	11.0766	6.3667
Q3TFE8	Uncharacterized protein OS=Mus musculus GN=Kpnb1 PE=2 SV=1 - [Q3TFE8_MOUSE]	2.7134	1.37	4	1	1	1	3.12782e+06	875	97.051	4.77979
P70429-2	Isoform 1 of Ena/VASP-like protein OS=Mus musculus GN=Evl - [EVL_MOUSE]	2.70942	4.58	6	1	1	1	98716.3	393	42.0971	8.35303
Q3U5L3	Uncharacterized protein OS=Mus musculus GN=Snx2 PE=2 SV=1 - [Q3U5L3_MOUSE]	2.70851	2.7	3	1	1	1	71897.1	519	58.4448	5.12256
A0A0G2JEC5	Calcium/calmodulin-dependent protein kinase kinase 2 (Fragment) OS=Mus musculus GN=Camkk2 PE=1 SV=1 - [A0A0G2JEC5_MOUSE]	2.70225	8.97	2	1	1	1	482598	145	15.9713	8.85107
Q05DT3	Rrp1 protein OS=Mus musculus GN=Rrp1 PE=2 SV=1 - [Q05DT3_MOUSE]	2.70179	19.54	5	1	1	1	45748.4	87	9.5192	11.4292
A0A1Y7VIR0	Serine/threonine-protein phosphatase 2A 56 kDa regulatory subunit gamma isoform (Fragment) OS=Mus musculus GN=Ppp2r5c PE=1 SV=1 - [A0A1Y7VIR0_MOUSE]	2.6972	4.59	2	1	1	1	141548	283	32.8241	8.29443
Q6PB44-2	Isoform 2 of Tyrosine-protein phosphatase non-receptor type 23 OS=Mus musculus GN=Ptpn23 - [PTN23_MOUSE]	2.69688	0.65	2	1	1	1	63944.7	1690	184.844	6.75635
Q3THK7	GMP synthase [glutamine-hydrolyzing] OS=Mus musculus GN=Gmps PE=1 SV=2 - [GUAA_MOUSE]	2.69408	1.59	1	1	1	1	606987	693	76.6749	6.72705
Q91WU5	Arsenite methyltransferase OS=Mus musculus GN=As3mt PE=1 SV=2 - [AS3MT_MOUSE]	2.6911	3.46	1	1	1	1	181035	376	41.7671	5.85889
B8JJG9	Trk-fused gene (Fragment) OS=Mus musculus GN=Tfg PE=1 SV=1 - [B8JJG9_MOUSE]	2.69057	8.99	7	1	1	1	893701	89	10.2264	5.0083
A2RT62	F-box/LRR-repeat protein 16 OS=Mus musculus GN=Fbxl16 PE=1 SV=1 - [FXL16_MOUSE]	2.68547	7.1	1	1	1	1	1.61555e+06	479	51.8446	6.59521
Q9DBL7	Bifunctional coenzyme A synthase OS=Mus musculus GN=Coasy PE=1 SV=2 - [COASY_MOUSE]	2.68406	1.95	1	1	1	1		563	61.9846	7.10791
P17563	Selenium-binding protein 1 OS=Mus musculus GN=Selenbp1 PE=1 SV=2 - [SBP1_MOUSE]	2.68221	2.12	1	1	1	1	718698	472	52.4804	6.29053
D3Z7C6	Prostaglandin E synthase 3 OS=Mus musculus GN=Ptges3 PE=1 SV=1 - [D3Z7C6_MOUSE]	2.67901	7.69	4	1	1	1	835594	130	14.9729	4.79248
Q78ZA7	Nucleosome assembly protein 1-like 4 OS=Mus musculus GN=Nap1l4 PE=1 SV=1 - [NP1L4_MOUSE]	2.67366	2.93	3	1	1	1	2.93041e+06	375	42.6529	4.66553
O54833	Casein kinase II subunit alpha' OS=Mus musculus GN=Csnk2a2 PE=1 SV=1 - [CSK22_MOUSE]	2.66441	2.57	2	1	1	1	314941	350	41.1891	8.55811
P70336	Rho-associated protein kinase 2 OS=Mus musculus GN=Rock2 PE=1 SV=1 - [ROCK2_MOUSE]	2.66276	1.22	2	1	1	1	609155	1388	160.485	5.98584
Q8CG76	Aflatoxin B1 aldehyde reductase member 2 OS=Mus musculus GN=Akr7a2 PE=1 SV=3 - [ARK72_MOUSE]	2.66227	3.27	1	1	1	1	496072	367	40.5862	8.11865
A2ADY9	Protein DDI1 homolog 2 OS=Mus musculus GN=Ddi2 PE=1 SV=1 - [DDI2_MOUSE]	2.66119	2.26	1	1	1	1		399	44.5625	5.04639
Q5BL09	Npm1 protein OS=Mus musculus GN=Npm1 PE=2 SV=1 - [Q5BL09_MOUSE]	2.65741	3.5	6	1	1	1	415482	257	28.3667	4.71631
H3BL05	Zinc finger protein 428 (Fragment) OS=Mus musculus GN=Zfp428 PE=1 SV=1 - [H3BL05_MOUSE]	2.65409	7.19	4	1	1	1	307985	153	16.3073	4.2085
A0A0A6YY34	Glutathione peroxidase OS=Mus musculus GN=Gpx1 PE=1 SV=1 - [A0A0A6YY34_MOUSE]	2.64627	12.5	3	1	1	1	1.39989e+06	144	16.3433	7.25439
P56812	Programmed cell death protein 5 OS=Mus musculus GN=Pdcd5 PE=1 SV=3 - [PDCD5_MOUSE]	2.64465	10.32	1	1	1	1	116102	126	14.2663	5.68115
P28650	Adenylosuccinate synthetase isozyme 1 OS=Mus musculus GN=Adssl1 PE=1 SV=2 - [PURA1_MOUSE]	2.63402	2.41	3	1	1	1	374747	457	50.223	8.42627
B7ZMQ9	Inpp4a protein OS=Mus musculus GN=Inpp4a PE=2 SV=1 - [B7ZMQ9_MOUSE]	2.63196	3.98	13	1	1	1		678	76.347	7.28369
Q9EPK7-2	Isoform 2 of Exportin-7 OS=Mus musculus GN=Xpo7 - [XPO7_MOUSE]	2.62889	1.04	3	1	1	1	241281	1057	120.306	6.37939
Q9CT46	Uncharacterized protein (Fragment) OS=Mus musculus GN=Ncl PE=2 SV=1 - [Q9CT46_MOUSE]	2.62803	2.03	7	1	1	1	440340	444	48.4378	4.55127
D3Z6P4	Intersectin-1 (Fragment) OS=Mus musculus GN=Itsn1 PE=1 SV=1 - [D3Z6P4_MOUSE]	2.62711	4.18	10	1	1	1	236124	359	40.6049	7.56201
D3Z0K7	WAS/WASL-interacting protein family member 2 (Fragment) OS=Mus musculus GN=Wipf2 PE=1 SV=1 - [D3Z0K7_MOUSE]	2.62635	8.74	2	1	1	1	390289	183	18.7677	10.4185
Q3TIA9	Uncharacterized protein OS=Mus musculus GN=Asns PE=2 SV=1 - [Q3TIA9_MOUSE]	2.6048	2.32	3	1	1	1	187523	561	64.3766	6.65381
Q99K30	Epidermal growth factor receptor kinase substrate 8-like protein 2 OS=Mus musculus GN=Eps8l2 PE=1 SV=1 - [ES8L2_MOUSE]	2.60335	1.92	1	1	1	1	385002	729	82.1782	7.18115
Q6P4S6-2	Isoform 2 of Serine/threonine-protein kinase SIK3 OS=Mus musculus GN=Sik3 - [SIK3_MOUSE]	2.60321	2.05	6	1	1	1	329363	487	54.7407	6.0874
Q3UZQ4	Uncharacterized protein OS=Mus musculus GN=Omp PE=2 SV=1 - [Q3UZQ4_MOUSE]	2.6004	4.91	2	1	1	1	1.54825e+06	163	18.8397	5.13525
Q3TG90	Microtubule-associated protein RP/EB family member 2 OS=Mus musculus GN=Mapre2 PE=1 SV=1 - [Q3TG90_MOUSE]	2.58975	11.7	5	1	1	1	1.70489e+06	171	19.6458	7.91357
Q8BL94	Uncharacterized protein OS=Mus musculus PE=2 SV=1 - [Q8BL94_MOUSE]	2.58907	2.69	2	1	1	1	2.06723e+06	334	36.7705	5.0083
Q8BHB9	Chloride intracellular channel protein 6 OS=Mus musculus GN=Clic6 PE=1 SV=1 - [CLIC6_MOUSE]	2.58561	4.03	1	1	1	1	70548.3	596	62.8478	4.32275
Q3UYC0-2	Isoform 2 of Protein phosphatase 1H OS=Mus musculus GN=Ppm1h - [PPM1H_MOUSE]	2.57728	3.2	2	1	1	1	2.70679e+06	469	51.4811	6.48096
Q9CYA9	Uncharacterized protein OS=Mus musculus GN=Ubfd1 PE=2 SV=1 - [Q9CYA9_MOUSE]	2.57472	5.47	2	1	1	1	648413	201	21.0677	5.49072
P61021	Ras-related protein Rab-5B OS=Mus musculus GN=Rab5b PE=1 SV=1 - [RAB5B_MOUSE]	2.57224	5.58	2	1	1	1	1.95769e+06	215	23.6919	8.1333
D6RCH8	FTS and Hook-interacting protein OS=Mus musculus GN=Fam160a2 PE=1 SV=1 - [D6RCH8_MOUSE]	2.55512	5	6	1	1	1	184693	260	28.6939	6.06201
Q9QYB8-2	Isoform 2 of Beta-adducin OS=Mus musculus GN=Add2 - [ADDB_MOUSE]	2.54794	1.6	3	1	1	1	683905	562	62.7763	6.53662
D3YUG4	Acyl-protein thioesterase 1 (Fragment) OS=Mus musculus GN=Lypla1 PE=1 SV=1 - [D3YUG4_MOUSE]	2.5432	9.15	5	1	1	1	1.02431e+06	142	15.1667	5.09717
Q3TGE1	Uncharacterized protein OS=Mus musculus GN=Actr3 PE=2 SV=1 - [Q3TGE1_MOUSE]	2.54229	2.63	4	1	1	1	155072	418	47.369	5.88428
Q8R0V6	Ehd3 protein (Fragment) OS=Mus musculus GN=Ehd3 PE=2 SV=1 - [Q8R0V6_MOUSE]	2.53704	4.05	2	1	1	1	177575	296	33.4486	6.97607
F2Z3X9	3-phosphoinositide-dependent protein kinase 1 (Fragment) OS=Mus musculus GN=Pdpk1 PE=1 SV=1 - [F2Z3X9_MOUSE]	2.53668	30.36	13	1	1	1	396796	56	5.95899	10.7847
B1AS14	Prostamide/prostaglandin F synthase (Fragment) OS=Mus musculus GN=Fam213b PE=1 SV=1 - [B1AS14_MOUSE]	2.52578	7.89	2	1	1	1	404855	114	12.1854	7.18115
Q11136	Xaa-Pro dipeptidase OS=Mus musculus GN=Pepd PE=1 SV=3 - [PEPD_MOUSE]	2.52356	2.23	1	1	1	1	458126	493	54.993	5.78271
Q91V89	Serine/threonine-protein phosphatase 2A 56 kDa regulatory subunit OS=Mus musculus GN=Ppp2r5d PE=1 SV=1 - [Q91V89_MOUSE]	2.52065	3.87	3	1	1	1	276681	594	68.9508	7.95752
A0A1W2P872	Neuro-oncological ventral antigen 2 OS=Mus musculus GN=Nova2 PE=1 SV=1 - [A0A1W2P872_MOUSE]	2.51977	2.64	2	1	1	1	133690	492	49.0366	8.1626
A2AWQ2	Protein RCC2 (Fragment) OS=Mus musculus GN=Rcc2 PE=1 SV=1 - [A2AWQ2_MOUSE]	2.51118	4.71	2	1	1	1	625846	170	17.8161	10.1108
F7BWP1	Anamorsin (Fragment) OS=Mus musculus GN=Ciapin1 PE=1 SV=2 - [F7BWP1_MOUSE]	2.50788	5.51	2	1	1	1	517099	254	27.5578	5.41455
Q91W50	Cold shock domain-containing protein E1 OS=Mus musculus GN=Csde1 PE=1 SV=1 - [CSDE1_MOUSE]	2.50441	2.13	1	1	1	1	241720	798	88.7348	6.3667
Q3UHD6-2	Isoform 2 of Sorting nexin-27 OS=Mus musculus GN=Snx27 - [SNX27_MOUSE]	2.5012	1.9	2	1	1	1	113121	526	59.4965	6.23975
Q9D892	Inosine triphosphate pyrophosphatase OS=Mus musculus GN=Itpa PE=1 SV=2 - [ITPA_MOUSE]	2.48964	5.56	1	1	1	1	1.58184e+06	198	21.883	5.87158
Q66JT6	Uba3 protein (Fragment) OS=Mus musculus GN=Uba3 PE=2 SV=1 - [Q66JT6_MOUSE]	2.48551	2.51	3	1	1	1	792050	438	49.252	5.64307
Q9CRG3	Uncharacterized protein (Fragment) OS=Mus musculus GN=Sugt1 PE=2 SV=1 - [Q9CRG3_MOUSE]	2.48083	10.48	2	1	1	1	620254	105	12.0504	9.36377
Q8VEH5	EPM2A-interacting protein 1 OS=Mus musculus GN=Epm2aip1 PE=1 SV=1 - [EPMIP_MOUSE]	2.48035	1.49	1	1	1	1	756323	606	70.0519	5.87158
A2AQN7	Glutathione synthetase (Fragment) OS=Mus musculus GN=Gss PE=1 SV=1 - [A2AQN7_MOUSE]	2.47629	4.5	5	1	1	1	209685	200	22.1477	8.104
Q3TXN1	Prostaglandin reductase 2 OS=Mus musculus GN=Ptgr2 PE=1 SV=1 - [Q3TXN1_MOUSE]	2.46948	3.17	3	1	1	1	927116	315	34.2463	5.50342
D3Z637	MCG10134, isoform CRA_c OS=Mus musculus GN=Tpd52 PE=1 SV=1 - [D3Z637_MOUSE]	2.46188	6.79	8	1	1	1	198153	162	17.592	5.26221
S4R2D2	ADP-ribosylation factor-binding protein GGA3 OS=Mus musculus GN=Gga3 PE=1 SV=1 - [S4R2D2_MOUSE]	2.46127	2.02	3	1	1	1	187235	595	64.4848	5.46533
Q3THK3	General transcription factor IIF subunit 1 OS=Mus musculus GN=Gtf2f1 PE=1 SV=2 - [T2FA_MOUSE]	2.45806	3.15	1	1	1	1	243655	508	57.2065	7.00537
A2ASF9	Phosphodiesterase OS=Mus musculus GN=Pde1a PE=1 SV=1 - [A2ASF9_MOUSE]	2.44965	2.62	7	1	1	1	1.05679e+06	420	47.8791	6.7417
P10711-2	Isoform 1 of Transcription elongation factor A protein 1 OS=Mus musculus GN=Tcea1 - [TCEA1_MOUSE]	2.44574	4.51	4	1	1	1	274500	266	29.9108	8.06006
V9GXM6	Copine-1 (Fragment) OS=Mus musculus GN=Cpne1 PE=1 SV=1 - [V9GXM6_MOUSE]	2.44152	4.57	6	1	1	1	307494	197	22.0196	6.99072
A3KMP2-2	Isoform 2 of Tetratricopeptide repeat protein 38 OS=Mus musculus GN=Ttc38 - [TTC38_MOUSE]	2.44132	3.94	2	1	1	1	227477	279	31.5689	6.29053
P16330-2	Isoform CNPI of 2',3'-cyclic-nucleotide 3'-phosphodiesterase OS=Mus musculus GN=Cnp - [CN37_MOUSE]	2.44079	3.25	2	1	1	1	615727	400	44.6262	8.51416
Q9Z0G0	PDZ domain-containing protein GIPC1 OS=Mus musculus GN=Gipc1 PE=1 SV=1 - [GIPC1_MOUSE]	2.43854	4.8	1	1	1	1	391318	333	36.1067	5.90967
Q3V1I7	Uncharacterized protein (Fragment) OS=Mus musculus GN=Tsc22d2 PE=2 SV=1 - [Q3V1I7_MOUSE]	2.43143	2.47	3	1	1	1		445	44.1248	8.11865
Q9CT86	Uncharacterized protein (Fragment) OS=Mus musculus GN=Ppp1r2 PE=2 SV=1 - [Q9CT86_MOUSE]	2.40517	11.52	3	1	1	1	386698	165	18.8167	4.69092
P54731	FAS-associated factor 1 OS=Mus musculus GN=Faf1 PE=1 SV=2 - [FAF1_MOUSE]	2.4044	1.69	1	1	1	1	684925	649	73.8165	4.85596
D3Z0Z5	GTP-binding protein Di-Ras1 (Fragment) OS=Mus musculus GN=Diras1 PE=1 SV=1 - [D3Z0Z5_MOUSE]	2.39909	10.19	2	1	1	1	227208	108	12.0263	8.85107
Q8CBU4	Uncharacterized protein (Fragment) OS=Mus musculus GN=Ezr PE=2 SV=1 - [Q8CBU4_MOUSE]	2.3945	2.38	5	1	1	1	345446	421	50.2427	5.79541
Q3UTF8	Phosphatase and actin regulator (Fragment) OS=Mus musculus GN=Phactr2 PE=2 SV=1 - [Q3UTF8_MOUSE]	2.38879	1.72	7	1	1	1	298977	465	50.3183	5.23682
Q8CIR3	CArG-binding factor A (Fragment) OS=Mus musculus GN=Hnrnpab PE=2 SV=1 - [Q8CIR3_MOUSE]	2.3871	11.11	6	1	1	1	104641	117	13.073	9.48096
F6V5E7	SH3 and cysteine-rich domain-containing protein 2 (Fragment) OS=Mus musculus GN=Stac2 PE=1 SV=1 - [F6V5E7_MOUSE]	2.3854	6.56	2	1	1	1	136463	183	19.8222	4.97021
Q3TAB8	Uncharacterized protein OS=Mus musculus GN=Pacs1 PE=2 SV=1 - [Q3TAB8_MOUSE]	2.3823	3.22	2	1	1	1		808	87.6955	6.27783
E0CY91	Ubiquitin-like protein 5 OS=Mus musculus GN=Ubl5 PE=4 SV=1 - [E0CY91_MOUSE]	2.37099	19.15	6	1	1	1	229896	47	5.39697	9.80322
Q91WG2-2	Isoform 3 of Rab GTPase-binding effector protein 2 OS=Mus musculus GN=Rabep2 - [RABE2_MOUSE]	2.3704	2.45	4	1	1	1	51655.6	490	54.3006	4.83057
Q8R5B8	Crkl protein OS=Mus musculus GN=Crkl PE=2 SV=1 - [Q8R5B8_MOUSE]	2.36746	18.37	2	1	1	1		98	11.3555	7.51807
Q810A7-2	Isoform 2 of ATP-dependent RNA helicase DDX42 OS=Mus musculus GN=Ddx42 - [DDX42_MOUSE]	2.36223	1.36	2	1	1	1	29854.4	810	89.0874	7.73779
Q9WU78	Programmed cell death 6-interacting protein OS=Mus musculus GN=Pdcd6ip PE=1 SV=3 - [PDC6I_MOUSE]	2.36049	1.27	4	1	1	1	328046	869	95.9642	6.52197
A0A087WNW2	Neurofascin OS=Mus musculus GN=Nfasc PE=1 SV=1 - [A0A087WNW2_MOUSE]	2.35122	1	7	1	1	1	264276	899	101.103	8.41162
Q8BXX7	Uncharacterized protein OS=Mus musculus GN=Mthfd1 PE=2 SV=1 - [Q8BXX7_MOUSE]	2.34925	1.79	5	1	1	1	369224	725	78.1072	8.17725
B2RUJ5-3	Isoform 3 of Amyloid-beta A4 precursor protein-binding family A member 1 OS=Mus musculus GN=Apba1 - [APBA1_MOUSE]	2.34818	1.56	3	1	1	1	352989	831	91.6116	4.81787
Q6ZWM4	U6 snRNA-associated Sm-like protein LSm8 OS=Mus musculus GN=Lsm8 PE=1 SV=3 - [LSM8_MOUSE]	2.32574	10.42	1	1	1	1	156367	96	10.3963	4.4751
D3Z7I9	Oxysterol-binding protein (Fragment) OS=Mus musculus GN=Osbpl1a PE=1 SV=1 - [D3Z7I9_MOUSE]	2.32484	5.43	8	1	1	1	4.0332e+06	184	20.6464	6.87354
E9Q7U2	Calcium-binding and coiled-coil domain-containing protein 1 OS=Mus musculus GN=Calcoco1 PE=1 SV=1 - [E9Q7U2_MOUSE]	2.32327	1.9	2	1	1	1	93677.1	633	70.8896	4.85596
F8WI55	Programmed cell death protein 10 OS=Mus musculus GN=Pdcd10 PE=1 SV=2 - [F8WI55_MOUSE]	2.31854	5.37	3	1	1	1		149	17.5373	9.18799
Q8BYA0	Tubulin-specific chaperone D OS=Mus musculus GN=Tbcd PE=1 SV=1 - [TBCD_MOUSE]	2.29947	1.09	1	1	1	1	134400	1196	133.236	6.50732
Q9JL08	Protein S100 (Fragment) OS=Mus musculus GN=S100A1 PE=3 SV=1 - [Q9JL08_MOUSE]	2.29846	16.46	4	1	1	1	279934	79	8.85739	4.55127
A0A0U1RQ95	S-adenosylmethionine synthase isoform type-2 (Fragment) OS=Mus musculus GN=Mat2a PE=1 SV=1 - [A0A0U1RQ95_MOUSE]	2.29751	3.65	9	1	1	1	176963	192	21.1196	4.88135
Q6ZPJ3	(E3-independent) E2 ubiquitin-conjugating enzyme UBE2O OS=Mus musculus GN=Ube2o PE=1 SV=3 - [UBE2O_MOUSE]	2.28501	1.16	1	1	1	1	93676.3	1288	140.746	5.05908
A0A1D5RMC1	Cytoplasmic dynein 1 light intermediate chain 2 (Fragment) OS=Mus musculus GN=Dync1li2 PE=1 SV=1 - [A0A1D5RMC1_MOUSE]	2.2847	3.94	3	1	1	1	315258	406	45.3219	6.15088
Q8BN80	Uncharacterized protein OS=Mus musculus GN=Cygb PE=2 SV=1 - [Q8BN80_MOUSE]	2.28023	5.26	2	1	1	1	71926.5	190	21.418	6.80029
D3Z704	Calcium-binding protein 39 (Fragment) OS=Mus musculus GN=Cab39 PE=1 SV=1 - [D3Z704_MOUSE]	2.27695	18.42	3	1	1	1	719887	38	4.27025	9.18799
Q3TSN4	Uncharacterized protein OS=Mus musculus GN=Srgap2 PE=2 SV=1 - [Q3TSN4_MOUSE]	2.27287	2.63	5	1	1	1	270563	342	38.4311	5.52881
E9Q1V0	Hsc70-interacting protein (Fragment) OS=Mus musculus GN=St13 PE=1 SV=1 - [E9Q1V0_MOUSE]	2.2727	10.85	6	1	1	1		129	14.236	4.51318
D3Z7E6	Platelet-activating factor acetylhydrolase IB subunit gamma OS=Mus musculus GN=Pafah1b3 PE=1 SV=1 - [D3Z7E6_MOUSE]	2.2704	4.44	2	1	1	1	413756	180	20.1365	7.75244
E9Q5H2	Acidic leucine-rich nuclear phosphoprotein 32 family member E (Fragment) OS=Mus musculus GN=Anp32e PE=1 SV=1 - [E9Q5H2_MOUSE]	2.2694	11.21	5	1	1	1	916604	107	12.0702	4.51318
Q3UMG4	Uncharacterized protein (Fragment) OS=Mus musculus GN=Ina PE=2 SV=1 - [Q3UMG4_MOUSE]	2.26329	2.99	2	1	1	1	208802	335	37.2551	4.97021
Q8C6G4	Uncharacterized protein OS=Mus musculus GN=Rasa3 PE=2 SV=1 - [Q8C6G4_MOUSE]	2.26224	3.7	3	1	1	1		297	34.4621	8.07471
Q3TN12	Uncharacterized protein OS=Mus musculus GN=Macrod2 PE=2 SV=1 - [Q3TN12_MOUSE]	2.26126	15.79	5	1	1	1	128516	95	11.2039	9.11475
A0A140LJ98	Arginyl-tRNA--protein transferase 1 (Fragment) OS=Mus musculus GN=Ate1 PE=1 SV=1 - [A0A140LJ98_MOUSE]	2.25943	4.96	8	1	1	1	260193	242	28.2787	6.97607
D3Z394	WD repeat-containing protein 54 (Fragment) OS=Mus musculus GN=Wdr54 PE=1 SV=1 - [D3Z394_MOUSE]	2.25733	10.65	2	1	1	1	347146	169	18.1154	7.57666
D6RCG1	Trifunctional purine biosynthetic protein adenosine-3 OS=Mus musculus GN=Gart PE=1 SV=1 - [D6RCG1_MOUSE]	2.25627	5.23	4	1	1	1	314385	306	32.0961	5.51611
O08750	Nuclear factor interleukin-3-regulated protein OS=Mus musculus GN=Nfil3 PE=1 SV=1 - [NFIL3_MOUSE]	2.25564	2.16	1	1	1	1	1.91513e+06	462	50.9118	7.21045
Q3ULZ3	Phosphoserine aminotransferase OS=Mus musculus GN=Psat1 PE=2 SV=1 - [Q3ULZ3_MOUSE]	2.25333	2.97	3	1	1	1	983950	370	40.4197	8.03076
A0A0R4J099	RIKEN cDNA 2210016L21 gene OS=Mus musculus GN=2210016L21Rik PE=1 SV=1 - [A0A0R4J099_MOUSE]	2.23876	6.64	2	1	1	1	440605	256	27.5861	8.70459
Q3TPR2	Uncharacterized protein (Fragment) OS=Mus musculus GN=Stam PE=2 SV=1 - [Q3TPR2_MOUSE]	2.23473	3.95	6	1	1	1	411787	253	27.1781	4.41162
P51859	Hepatoma-derived growth factor OS=Mus musculus GN=Hdgf PE=1 SV=2 - [HDGF_MOUSE]	2.22666	4.22	1	1	1	1	3.25983e+06	237	26.2526	4.83057
Q6P069-2	Isoform 2 of Sorcin OS=Mus musculus GN=Sri - [SORCN_MOUSE]	2.22364	6.01	2	1	1	1	5.60918e+06	183	20.2827	5.33838
Q3UW66	Sulfurtransferase OS=Mus musculus GN=Mpst PE=1 SV=1 - [Q3UW66_MOUSE]	2.22036	3.03	3	1	1	1	815459	297	33.0765	6.46826
Q3TUM0	MCG16980, isoform CRA_b OS=Mus musculus GN=Lin7a PE=1 SV=1 - [Q3TUM0_MOUSE]	2.21612	7.21	3	1	1	1	339849	111	12.6697	9.81787
P68037	Ubiquitin-conjugating enzyme E2 L3 OS=Mus musculus GN=Ube2l3 PE=1 SV=1 - [UB2L3_MOUSE]	2.21596	5.84	2	1	1	1	885973	154	17.8502	8.51416
Q99K28	ADP-ribosylation factor GTPase-activating protein 2 OS=Mus musculus GN=Arfgap2 PE=1 SV=1 - [ARFG2_MOUSE]	2.2125	2.12	2	1	1	1	138253	520	56.5631	8.17725
Q8CA33	Uncharacterized protein OS=Mus musculus PE=2 SV=1 - [Q8CA33_MOUSE]	2.19939	2.33	6	1	1	1	221594	558	61.622	6.63916
A0A0G2JDF1	Serrate RNA effector molecule homolog (Fragment) OS=Mus musculus GN=Srrt PE=1 SV=1 - [A0A0G2JDF1_MOUSE]	2.1971	5.44	6	1	1	1	81449.4	239	26.6615	9.37842
E9Q0G1	Density-regulated protein (Fragment) OS=Mus musculus GN=Denr PE=1 SV=8 - [E9Q0G1_MOUSE]	2.19682	9.89	2	1	1	1	174931	182	20.3833	7.53271
Q9D0A3	Arpin OS=Mus musculus GN=Arpin PE=1 SV=1 - [ARPIN_MOUSE]	2.1963	3.54	1	1	1	1	355097	226	25.1775	5.18604
A6PWP8	MAP kinase-activating death domain protein OS=Mus musculus GN=Madd PE=1 SV=1 - [A6PWP8_MOUSE]	2.19542	1.08	28	1	1	1	114401	1115	123.283	6.02393
Q0QEL9	Citrate synthase (Fragment) OS=Mus musculus GN=Cs PE=2 SV=1 - [Q0QEL9_MOUSE]	2.18972	4.93	2	1	1	1	526990	223	24.8737	7.29834
O70310	Glycylpeptide N-tetradecanoyltransferase 1 OS=Mus musculus GN=Nmt1 PE=1 SV=1 - [NMT1_MOUSE]	2.18922	2.62	1	1	1	1	234289	496	56.8519	8.00146
Q8K2Q7	BRO1 domain-containing protein BROX OS=Mus musculus GN=Brox PE=1 SV=1 - [BROX_MOUSE]	2.18589	2.68	1	1	1	1	518123	411	46.1725	7.69385
F7CU63	Acetyl-coenzyme A synthetase, cytoplasmic (Fragment) OS=Mus musculus GN=Acss2 PE=1 SV=1 - [F7CU63_MOUSE]	2.18534	2.73	8	1	1	1	759590	293	32.7563	5.87158
Q64442	Sorbitol dehydrogenase OS=Mus musculus GN=Sord PE=1 SV=3 - [DHSO_MOUSE]	2.18508	2.52	1	1	1	1	681194	357	38.2247	7.02002
Q8CIF2	10-formyltetrahydrofolate dehydrogenase OS=Mus musculus GN=Aldh1l1 PE=2 SV=1 - [Q8CIF2_MOUSE]	2.18171	1.77	2	1	1	1	1.00148e+06	902	98.6716	5.98584
P28271	Cytoplasmic aconitate hydratase OS=Mus musculus GN=Aco1 PE=1 SV=3 - [ACOC_MOUSE]	2.17765	0.9	2	1	1	1	836591	889	98.0635	7.50342
F6VG18	Leucine zipper transcription factor-like protein 1 (Fragment) OS=Mus musculus GN=Lztfl1 PE=1 SV=1 - [F6VG18_MOUSE]	2.17517	4.59	5	1	1	1		218	25.0081	4.67822
A0A0G2JFB4	Eukaryotic translation initiation factor 4E OS=Mus musculus GN=Eif4e PE=1 SV=1 - [A0A0G2JFB4_MOUSE]	2.17495	6.06	5	1	1	1	764489	132	15.0476	7.21045
Q8R0M2	Ugp2 protein (Fragment) OS=Mus musculus GN=Ugp2 PE=2 SV=1 - [Q8R0M2_MOUSE]	2.1742	2.02	3	1	1	1	560835	495	55.463	7.32764
G3UY87	START domain-containing protein 10 (Fragment) OS=Mus musculus GN=Stard10 PE=1 SV=1 - [G3UY87_MOUSE]	2.17328	2.83	7	1	1	1	370728	283	31.628	8.70459
P36916	Guanine nucleotide-binding protein-like 1 OS=Mus musculus GN=Gnl1 PE=1 SV=4 - [GNL1_MOUSE]	2.17036	1.98	1	1	1	1	169804	607	68.7286	5.68115
Q3TXT4	Uncharacterized protein OS=Mus musculus GN=Snx5 PE=2 SV=1 - [Q3TXT4_MOUSE]	2.16688	3.34	4	1	1	1	1.18026e+06	299	34.8851	8.39697
B2RQC7	DIP2 disco-interacting protein 2 homolog B (Drosophila) OS=Mus musculus GN=Dip2b PE=1 SV=1 - [B2RQC7_MOUSE]	2.16651	0.67	4	1	1	1	330411	1340	146.603	8.03076
Q99N50-7	Isoform 7 of Synaptotagmin-like protein 2 OS=Mus musculus GN=Sytl2 - [SYTL2_MOUSE]	2.16599	3.53	10	1	1	1	197796	255	29.5545	9.36377
Q99PG2-2	Isoform 2 of Opioid growth factor receptor OS=Mus musculus GN=Ogfr - [OGFR_MOUSE]	2.15966	7.54	5	1	1	1	364850	597	66.7002	4.84326
Q3UDE2	Tubulin--tyrosine ligase-like protein 12 OS=Mus musculus GN=Ttll12 PE=1 SV=1 - [TTL12_MOUSE]	2.15945	1.56	1	1	1	1	739545	639	73.9958	5.63037
Q9JHU9	Inositol-3-phosphate synthase 1 OS=Mus musculus GN=Isyna1 PE=1 SV=1 - [INO1_MOUSE]	2.15561	1.44	1	1	1	1	835925	557	60.8931	6.41748
A0A0G2JGU0	Lipoamide acyltransferase component of branched-chain alpha-keto acid dehydrogenase complex, mitochondrial (Fragment) OS=Mus musculus GN=Dbt PE=1 SV=1 - [A0A0G2JGU0_MOUSE]	2.15468	33.33	3	1	1	1	197009	27	2.99057	5.021
Q9Z2Y8	Pyridoxal phosphate homeostasis protein OS=Mus musculus GN=Plpbp PE=1 SV=1 - [PLPHP_MOUSE]	2.15327	3.28	3	1	1	1	322817	274	30.0296	8.26514
Q3UDY7	Uncharacterized protein (Fragment) OS=Mus musculus GN=Dpp3 PE=2 SV=1 - [Q3UDY7_MOUSE]	2.15257	1.37	7	1	1	1	158105	583	65.7401	5.31299
E0CXW7	Probable tRNA N6-adenosine threonylcarbamoyltransferase OS=Mus musculus GN=Osgep PE=1 SV=1 - [E0CXW7_MOUSE]	2.13918	11.25	5	1	1	1	195644	80	8.39141	7.34229
A0A1Y7VLK7	Geranylgeranyl pyrophosphate synthase (Fragment) OS=Mus musculus GN=Ggps1 PE=1 SV=1 - [A0A1Y7VLK7_MOUSE]	2.13699	11.32	5	1	1	1	195477	106	12.1472	5.021
P61458	Pterin-4-alpha-carbinolamine dehydratase OS=Mus musculus GN=Pcbd1 PE=1 SV=2 - [PHS_MOUSE]	2.13618	9.62	1	1	1	1	297990	104	11.978	6.80029
E0CX86	Amylo-1,6-glucosidase, 4-alpha-glucanotransferase (Fragment) OS=Mus musculus GN=Agl PE=1 SV=8 - [E0CX86_MOUSE]	2.12904	6.9	4	1	1	1	340567	116	13.5699	5.96045
Q64433	10 kDa heat shock protein, mitochondrial OS=Mus musculus GN=Hspe1 PE=1 SV=2 - [CH10_MOUSE]	2.11212	9.8	2	1	1	1	754310	102	10.9559	8.35303
F6QK86	COP9 signalosome complex subunit 6 (Fragment) OS=Mus musculus GN=Cops6 PE=1 SV=1 - [F6QK86_MOUSE]	2.10858	6.56	3	1	1	1	139080	122	13.4537	5.24951
P70441	Na(+)/H(+) exchange regulatory cofactor NHE-RF1 OS=Mus musculus GN=Slc9a3r1 PE=1 SV=3 - [NHRF1_MOUSE]	2.10781	3.94	1	1	1	1	102041	355	38.5765	5.89697
B1AWQ3	Espin OS=Mus musculus GN=Espn PE=1 SV=1 - [B1AWQ3_MOUSE]	2.10657	1.3	4	1	1	1		848	91.7293	7.26904
A2AGS2	Dual-specificity mitogen-activated protein kinase kinase 6 OS=Mus musculus GN=Map2k6 PE=1 SV=1 - [A2AGS2_MOUSE]	2.10652	4.78	5	1	1	1	617242	293	32.7528	6.91748
Q3UMU9-4	Isoform 4 of Hepatoma-derived growth factor-related protein 2 OS=Mus musculus GN=Hdgfl2 - [HDGR2_MOUSE]	2.10526	1.79	4	1	1	1	623714	615	68.4897	8.99756
Q8VED9	Galectin-related protein OS=Mus musculus GN=Lgalsl PE=1 SV=1 - [LEGL_MOUSE]	2.10503	6.4	1	1	1	1	2.28745e+06	172	18.9436	5.35107
Q3TJ52	Uncharacterized protein OS=Mus musculus GN=Rad23b PE=2 SV=1 - [Q3TJ52_MOUSE]	2.10411	2.75	5	1	1	1	2.124e+06	327	34.5916	5.22412
A0A1D5RLM8	Predicted gene 11639 OS=Mus musculus GN=Gm11639 PE=4 SV=1 - [A0A1D5RLM8_MOUSE]	2.10346	0.12	1	1	1	1	249177	5808	653.798	5.40186
Q6P0A4	Gcc2 protein OS=Mus musculus GN=Gcc2 PE=2 SV=1 - [Q6P0A4_MOUSE]	2.09889	3.34	6	1	1	1		419	48.0515	6.53662
Q3TU50	Coronin (Fragment) OS=Mus musculus GN=Coro7 PE=2 SV=1 - [Q3TU50_MOUSE]	2.09858	4.65	2	1	1	1	290232	344	38.0483	4.94482
Q3TK56	Actin-related protein 2/3 complex subunit 5 (Fragment) OS=Mus musculus GN=Arpc5 PE=2 SV=1 - [Q3TK56_MOUSE]	2.09704	7.45	4	1	1	1	178000	94	10.1166	9.78857
Q8CC03	Uncharacterized protein (Fragment) OS=Mus musculus GN=Ap1g1 PE=2 SV=1 - [Q8CC03_MOUSE]	2.09489	1.58	4	1	1	1	63853.7	695	76.6997	6.13818
P11404	Fatty acid-binding protein, heart OS=Mus musculus GN=Fabp3 PE=1 SV=5 - [FABPH_MOUSE]	2.09226	7.52	1	1	1	1	309127	133	14.8097	6.56592
Q8BWG8-2	Isoform 1B of Beta-arrestin-1 OS=Mus musculus GN=Arrb1 - [ARRB1_MOUSE]	2.09047	2.44	3	1	1	1	589414	410	46.1868	6.41748
Q5SRX1-3	Isoform 3 of TOM1-like protein 2 OS=Mus musculus GN=Tom1l2 - [TM1L2_MOUSE]	2.08005	1.59	6	1	1	1	471287	440	48.3773	5.10986
A8XY17	Vacuolar protein-sorting-associated protein 25 OS=Mus musculus GN=Vps25 PE=1 SV=1 - [A8XY17_MOUSE]	2.07985	7.81	3	1	1	1	320012	128	14.9477	5.17334
P28661-5	Isoform 5 of Septin-4 OS=Mus musculus GN=Sept4 - [SEPT4_MOUSE]	2.0773	2.88	5	1	1	1	244155	313	36.3165	7.47412
Q0VAV0	Predicted gene, EG210853 OS=Mus musculus GN=Zfp947 PE=2 SV=1 - [Q0VAV0_MOUSE]	2.06964	2.52	2	1	1	1	539150	437	51.4838	8.90967
B1AT95	Growth factor receptor-bound protein 2 (Fragment) OS=Mus musculus GN=Grb2 PE=1 SV=1 - [B1AT95_MOUSE]	2.06906	8.45	5	1	1	1		71	8.30615	6.06201
Q3TIP8	Chloride intracellular channel protein OS=Mus musculus GN=Clic1 PE=2 SV=1 - [Q3TIP8_MOUSE]	2.06863	4.98	2	1	1	1	704660	241	27.0548	5.2749
P62141	Serine/threonine-protein phosphatase PP1-beta catalytic subunit OS=Mus musculus GN=Ppp1cb PE=1 SV=3 - [PP1B_MOUSE]	2.06576	3.06	1	1	1	1		327	37.1626	6.18896
D3YZU6	Hydroxyacylglutathione hydrolase-like protein OS=Mus musculus GN=Haghl PE=1 SV=1 - [D3YZU6_MOUSE]	2.05936	5.53	2	1	1	1	310063	235	26.0929	5.90967
Q8R318	2310005E10Rik protein OS=Mus musculus GN=Akr1b10 PE=2 SV=1 - [Q8R318_MOUSE]	2.05487	6.78	4	1	1	1	615443	118	13.402	5.93506
Q3TIR6	Prefoldin subunit 3 OS=Mus musculus GN=Vbp1 PE=1 SV=1 - [Q3TIR6_MOUSE]	2.05287	9.23	3	1	1	1	740499	130	14.6436	8.79248
Q3UPW7	Uncharacterized protein (Fragment) OS=Mus musculus GN=Hmmr PE=2 SV=1 - [Q3UPW7_MOUSE]	2.04772	0.93	4	1	1	1	214341	647	74.5523	5.18604
Q9DAK9	14 kDa phosphohistidine phosphatase OS=Mus musculus GN=Phpt1 PE=1 SV=1 - [PHP14_MOUSE]	2.03607	9.68	1	1	1	1	463749	124	13.9877	5.52881
Q3TCK3	Uncharacterized protein (Fragment) OS=Mus musculus GN=Ehd1 PE=2 SV=1 - [Q3TCK3_MOUSE]	2.02976	2.47	7	1	1	1	669427	485	54.6406	6.56592
E9Q175	Unconventional myosin-VI OS=Mus musculus GN=Myo6 PE=1 SV=1 - [E9Q175_MOUSE]	2.02949	0.64	8	1	1	1		1253	144.682	8.51416
H7BXB9	RIKEN cDNA 1700037H04 gene (Fragment) OS=Mus musculus GN=1700037H04Rik PE=1 SV=1 - [H7BXB9_MOUSE]	2.0282	9.93	3	1	1	1	1.02878e+06	141	15.7632	8.32373
Q3TYE5	Limbic system-associated membrane protein OS=Mus musculus GN=Lsamp PE=1 SV=1 - [Q3TYE5_MOUSE]	2.02103	3.85	3	1	1	1		338	37.2871	6.68311
A0A0A6YWJ1	Transforming protein RhoA (Fragment) OS=Mus musculus GN=Rhoa PE=4 SV=1 - [A0A0A6YWJ1_MOUSE]	2.01798	16.42	9	1	1	1	900639	67	7.42172	4.42432
Q8K2C1	Aamp protein OS=Mus musculus GN=Aamp PE=2 SV=1 - [Q8K2C1_MOUSE]	2.01397	3.63	5	1	1	1	169306	358	38.4848	5.0083
Q8BPV9	Uncharacterized protein OS=Mus musculus GN=Capn2 PE=2 SV=1 - [Q8BPV9_MOUSE]	2.01332	1.51	4	1	1	1	410519	530	59.8917	5.05908
Q9WUA6-2	Isoform 2 of RAC-gamma serine/threonine-protein kinase OS=Mus musculus GN=Akt3 - [AKT3_MOUSE]	2.00372	1.91	3	1	1	1	277896	470	54.5965	6.69775
E9PVG8	RIKEN cDNA 9530053A07 gene OS=Mus musculus GN=9530053A07Rik PE=1 SV=1 - [E9PVG8_MOUSE]	2.00071	0.35	3	1	1	1	2.91154e+07	2581	280.044	6.17627

## Sheet: Epileptic mice with curcumin
Accession	Description	GN=	PE=		Score	Coverage	# Proteins	# Unique Peptides	# Peptides	# PSMs	Area	# AAs	MW [kDa]	calc. pI
P68369	Tubulin alpha-1A chain OS=Mus musculus	Tubb4a	1 SV=1 - [TBA1A_MOUSE]		109.521	49.22	8	6	14	32	3.07335e+09	451	50.1036	5.05908
Q7TMM9	Tubulin beta-2A chain OS=Mus musculus	Tubb2a	1 SV=1 - [TBB2A_MOUSE]		94.5919	55.51	6	2	15	31	7.96693e+08	445	49.875	4.89404
Q9D6F9	Tubulin beta-4A chain OS=Mus musculus	Tubb4a	1 SV=3 - [TBB4A_MOUSE]		91.5187	58.33	7	2	16	31	8.23929e+08	444	49.639	4.89404
P99024	Tubulin beta-5 chain OS=Mus musculus	Tubb5	1 SV=1 - [TBB5_MOUSE]		93.3473	55.18	5	2	15	30	4.74277e+08	444	49.5539	4.88135
Q9CWF2	Tubulin beta-2B chain OS=Mus musculus	Tubb2b	1 SV=1 - [TBB2B_MOUSE]		90.2446	55.51	5	1	15	30	7.96693e+08	445	49.9209	4.89404
P68372	Tubulin beta-4B chain OS=Mus musculus	Tubb4b	1 SV=1 - [TBB4B_MOUSE]		90.0945	58.2	10	1	16	30	8.23929e+08	445	49.799	4.89404
P68368	Tubulin alpha-4A chain OS=Mus musculus	Tuba4a	1 SV=1 - [TBA4A_MOUSE]		86.438	35.49	8	2	10	25	2.33052e+09	448	49.8924	5.05908
Q9ERD7	Tubulin beta-3 chain OS=Mus musculus	Tubb3	1 SV=1 - [TBB3_MOUSE]		63.3733	36.67	7	2	11	21	3.63669e+08	450	50.3862	4.93213
E9Q7S0	Synaptojanin-1 OS=Mus musculus	Synj1	1 SV=1 - [E9Q7S0_MOUSE]		56.7164	10.08	5	6	7	16	4.14919e+07	1309	144.505	7.34229
A0A0N4SUX5	Gamma-enolase OS=Mus musculus	Eno2	1 SV=1 - [A0A0N4SUX5_MOUSE]		45.3254	31.46	16	5	7	13	1.79406e+08	391	42.6536	5.16064
A0A0J9YVD2	Receptor-type tyrosine-protein phosphatase zeta OS=Mus musculus	Ptprz1	1 SV=1 - [A0A0J9YVD2_MOUSE]		44.2731	8.81	6	8	8	12	8.30649e+07	1612	174.881	4.64014
Q04447	Creatine kinase B-type OS=Mus musculus	Ckb	1 SV=1 - [KCRB_MOUSE]		43.5506	24.41	1	6	6	12	1.95219e+08	381	42.6863	5.66846
Q61361	Brevican core protein OS=Mus musculus	Bcan	1 SV=2 - [PGCB_MOUSE]		40.6286	17.55	3	9	9	12	1.18093e+08	883	95.7549	4.93213
Q8BYI9-2	Isoform 2 of Tenascin-R OS=Mus musculus	Tnr			36.0151	18.82	8	2	4	11	2.58529e+07	255	29.1554	4.7417
P62259	14-3-3 protein epsilon OS=Mus musculus	Ywhae	1 SV=1 - [1433E_MOUSE]		36.5922	12.22	2	8	8	10	5.23e+07	1268	139.641	4.89404
P17182	Alpha-enolase OS=Mus musculus	Eno1	1 SV=3 - [ENOA_MOUSE]		30.4358	17.19	16	5	7	10	3.39711e+07	733	84.7348	5.0083
Q3U804	Uncharacterized protein OS=Mus musculus	Actb	2 SV=1 - [Q3U804_MOUSE]		33.0921	19.82	16	3	5	9	1.6255e+08	434	47.1112	6.80029
P16858	Glyceraldehyde-3-phosphate dehydrogenase OS=Mus musculus	Gapdh	1 SV=2 - [G3P_MOUSE]		31.509	23.8	49	5	5	9	1.36857e+08	374	41.7729	6.30322
P07901	Heat shock protein HSP 90-alpha OS=Mus musculus	Hsp90aa1	1 SV=4 - [HS90A_MOUSE]		31.3305	23.72	15	5	5	9	4.57858e+08	333	35.7872	8.25049
P11499	Heat shock protein HSP 90-beta OS=Mus musculus	Hsp90ab1	1 SV=3 - [HS90B_MOUSE]		29.924	11.33	12	3	5	8	40565184	724	83.2291	5.03369
A0A0R4IZX5	Neurocan core protein OS=Mus musculus	Ncan	1 SV=1 - [A0A0R4IZX5_MOUSE]		25.2614	48.54	1	1	2	8	2.28767e+07	103	10.7895	8.19189
F6XIX0	Synaptojanin-1 (Fragment) OS=Mus musculus	Synj1	1 SV=1 - [F6XIX0_MOUSE]		26.4134	6.07	2	5	5	7	1.20187e+08	1268	137.089	5.75732
P61982	14-3-3 protein gamma OS=Mus musculus	Ywhag	1 SV=2 - [1433G_MOUSE]		24.6227	24.29	7	3	4	7	6.64123e+07	247	28.2849	4.89404
P63101	14-3-3 protein zeta/delta OS=Mus musculus	Ywhaz	1 SV=1 - [1433Z_MOUSE]		22.7245	30.2	11	4	5	6	6.35179e+07	245	27.7537	4.79248
Q9QUP5	Hyaluronan and proteoglycan link protein 1 OS=Mus musculus	Hapln1	1 SV=1 - [HPLN1_MOUSE]		19.2969	17.86	27	4	5	6	4.21816e+07	459	50.4331	6.59521
P0DP28	Calmodulin-3 OS=Mus musculus	Calm3	1 SV=1 - [CALM3_MOUSE]		19.0493	14.37	2	4	4	6	4.10375e+07	334	36.4881	6.58057
Q3TB63	Uncharacterized protein (Fragment) OS=Mus musculus	Hspa8	2 SV=1 - [Q3TB63_MOUSE]		21.4514	17.13	1	3	3	5	4.01285e+07	356	40.4522	7.79639
P14152	Malate dehydrogenase, cytoplasmic OS=Mus musculus	Mdh1	1 SV=3 - [MDHC_MOUSE]		19.8164	36.91	3	3	3	5	4.6732e+07	149	16.8268	4.22119
O08553	Dihydropyrimidinase-related protein 2 OS=Mus musculus	Dpysl2	1 SV=2 - [DPYL2_MOUSE]		18.9176	12.76	10	4	4	5	2.97465e+07	572	62.2386	6.37939
Q3TDI5	Peroxisome biogenesis factor 19, isoform CRA_e OS=Mus musculus	Pex19	2 SV=1 - [Q3TDI5_MOUSE]		17.657	14.77	10	4	4	5	1.15488e+07	447	50.4891	5.08447
P50396	Rab GDP dissociation inhibitor alpha OS=Mus musculus	Gdi1	1 SV=3 - [GDIA_MOUSE]		18.2239	17.06	3	3	3	4	1.22169e+07	299	32.7025	4.33545
P09411	Phosphoglycerate kinase 1 OS=Mus musculus	Pgk1	1 SV=4 - [PGK1_MOUSE]		15.0725	19.18	2	4	4	4	2.8181e+07	417	44.522	7.89893
P68510	14-3-3 protein eta OS=Mus musculus	Ywhah	1 SV=2 - [1433F_MOUSE]		13.8623	16.26	7	2	3	4	1.89584e+07	246	28.194	4.89404
P05063	Fructose-bisphosphate aldolase C OS=Mus musculus	Aldoc	1 SV=4 - [ALDOC_MOUSE]		13.741	20.39	1	3	3	4	2.07823e+07	363	39.3702	7.12256
P05064	Fructose-bisphosphate aldolase A OS=Mus musculus	Aldoa	1 SV=2 - [ALDOA_MOUSE]		12.5823	5.69	1	3	3	4	1.44845e+07	1020	113.317	6.16357
P08226	Apolipoprotein E OS=Mus musculus	Apoe	1 SV=2 - [APOE_MOUSE]		12.0324	2.46	11	2	2	4	1.32782e+07	1828	199.01	4.90674
Q62420	Endophilin-A1 OS=Mus musculus	Sh3gl2	1 SV=2 - [SH3G2_MOUSE]		10.7889	1.06	1	1	1	4	5.72176e+06	1230	136.245	5.78271
P12960	Contactin-1 OS=Mus musculus	Cntn1	1 SV=1 - [CNTN1_MOUSE]		10.2357	19.67	8	2	3	4	1.06969e+07	244	27.8368	4.83057
P20357	Microtubule-associated protein 2 OS=Mus musculus	Map2	1 SV=2 - [MTAP2_MOUSE]		13.3173	14.29	3	2	2	3	1.46408e+07	364	39.3313	8.08936
Q3V453	Uncharacterized protein (Fragment) OS=Mus musculus	Ywhae	2 SV=1 - [Q3V453_MOUSE]		13.0505	21.54	10	3	3	3	2.3621e+07	311	35.8444	5.68115
Q6ZQ38	Cullin-associated NEDD8-dissociated protein 1 OS=Mus musculus	Cand1	1 SV=2 - [CAND1_MOUSE]		12.8774	10.23	5	2	2	3	6.97396e+07	352	39.9301	5.38916
Q9CQV8-2	Isoform Short of 14-3-3 protein beta/alpha OS=Mus musculus	Ywhab			11.5185	32.97	1	1	2	3	1.06457e+07	91	10.347	4.24658
P68254-2	Isoform 2 of 14-3-3 protein theta OS=Mus musculus	Ywhaq			9.54893	8.64	10	1	2	3	1.1359e+07	243	27.6829	4.93213
P17156	Heat shock-related 70 kDa protein 2 OS=Mus musculus	Hspa2	1 SV=2 - [HSP72_MOUSE]		9.05096	5.37	5	1	2	3	2.0414e+07	633	69.5987	5.66846
P70296	Phosphatidylethanolamine-binding protein 1 OS=Mus musculus	Pebp1	1 SV=3 - [PEBP1_MOUSE]		8.70429	4.7	2	1	1	3		723	80.099	5.23682
Q8BNF8	Uncharacterized protein OS=Mus musculus	Vcp	2 SV=1 - [Q8BNF8_MOUSE]		8.06491	2.09	3	1	1	3	230879	623	69.0962	4.62744
D6RIN4	Dynein light chain 2, cytoplasmic OS=Mus musculus	Dynll2	1 SV=1 - [D6RIN4_MOUSE]		7.9835	10.33	1	2	2	3	196493	184	20.7964	5.46533
P63011	Ras-related protein Rab-3A OS=Mus musculus	Rab3a	1 SV=1 - [RAB3A_MOUSE]		7.97677	2.93	3	1	1	3	392768	444	49.2558	6.07471
Q91XV3	Brain acid soluble protein 1 OS=Mus musculus	Basp1	1 SV=3 - [BASP1_MOUSE]		7.91386	11.11	3	1	1	3	1.14082e+06	99	10.7452	5.36377
Q3UR39	Rab proteins geranylgeranyltransferase component A 1 OS=Mus musculus	Chm	1 SV=1 - [Q3UR39_MOUSE]		7.7246	2.61	2	1	1	3	683925	422	48.2255	7.31299
Q9CPU0	Lactoylglutathione lyase OS=Mus musculus	Glo1	1 SV=3 - [LGUL_MOUSE]		7.17969	1.54	2	1	1	3	1.87701e+07	712	77.2549	5.5415
Q2YDW2-2	Isoform 2 of Protein misato homolog 1 OS=Mus musculus	Msto1			6.78588	9.52	3	1	1	3	1.00593e+06	147	17.0708	5.10986
Q8C550	Uncharacterized protein OS=Mus musculus	Nol3	2 SV=1 - [Q8C550_MOUSE]		8.70451	23.53	3	2	2	2	1.73679e+07	187	20.8173	5.40186
A0A0R4IZX8	Purkinje cell protein 2 OS=Mus musculus	Pcp2	1 SV=1 - [A0A0R4IZX8_MOUSE]		8.6045	41.51	2	1	1	2	6.34836e+06	53	6.10507	8.14795
Q80W81	Mitogen-activated protein kinase OS=Mus musculus	Mapk10	2 SV=1 - [Q80W81_MOUSE]		8.36836	15.91	5	2	2	2	1.34768e+07	220	24.9541	5.03369
G3UXX3	Sepiapterin reductase OS=Mus musculus	Spr	1 SV=1 - [G3UXX3_MOUSE]		8.0802	23.89	1	2	2	2	3.37758e+06	226	22.0736	4.51318
Q9Z0E0-2	Isoform 2 of Neurochondrin OS=Mus musculus	Ncdn			7.93187	17.27	3	2	2	2	8.63325e+06	220	24.5844	4.06885
O35295	Transcriptional activator protein Pur-beta OS=Mus musculus	Purb	1 SV=3 - [PURB_MOUSE]		7.68314	15.53	4	2	2	2	1.36333e+07	219	23.3421	6.21436
Q9CVI6	Uncharacterized protein (Fragment) OS=Mus musculus	Bzw1	2 SV=1 - [Q9CVI6_MOUSE]		6.99225	12.04	3	2	2	2	3.59926e+06	324	33.8808	5.42725
F6UFG6	Acidic leucine-rich nuclear phosphoprotein 32 family member A (Fragment) OS=Mus musculus	Anp32a	1 SV=1 - [F6UFG6_MOUSE]		6.39947	19.57	4	2	2	2	2.40858e+06	138	15.4072	5.36377
A0A0A6YW88	CaM kinase-like vesicle-associated protein OS=Mus musculus	Camkv	1 SV=1 - [A0A0A6YW88_MOUSE]		6.38903	14.26	2	2	2	2	3.69392e+06	484	51.6428	5.45264
P07724	Serum albumin OS=Mus musculus	Alb	1 SV=3 - [ALBU_MOUSE]		5.67233	4.77	1	2	2	2	2.62315e+07	608	68.6477	6.07471
B2KF55	Ubiquitin-conjugating enzyme E2 variant 2 OS=Mus musculus	Ube2v2	1 SV=1 - [B2KF55_MOUSE]		5.15406	19.05	4	1	1	2	2.40707e+06	63	7.32385	10.272
Q9Z2S7-2	Isoform 2 of TSC22 domain family protein 3 OS=Mus musculus GN=Tsc22d3 - [T22D3_MOUSE]	Tsc22d3			4.89741	31.25	5	1	1	2	918798	80	9.03462	4.56396
Q99JN5	Cnn3 protein (Fragment) OS=Mus musculus	Cnn3	2 SV=1 - [Q99JN5_MOUSE]		4.88389	6.59	3	1	1	2	2.90273e+06	182	20.0494	5.37646
E9Q7D8	Poly(rC)-binding protein 3 OS=Mus musculus	Pcbp3	1 SV=1 - [E9Q7D8_MOUSE]		4.39218	5.28	1	1	1	2	386542	322	35.5431	5.37646
Q3UZL2	Alpha-1,4 glucan phosphorylase (Fragment) OS=Mus musculus	Pygb	2 SV=1 - [Q3UZL2_MOUSE]		4.81097	8.85	11	1	1	1	3.94491e+06	226	24.1015	8.86572
F2Z3Z1	Hippocalcin-like protein 4 (Fragment) OS=Mus musculus	Hpcal4	1 SV=1 - [F2Z3Z1_MOUSE]		4.72687	5.64	6	1	1	1	2.77351e+06	443	50.353	7.28369
Q9D255	Uncharacterized protein OS=Mus musculus	Pfkp	2 SV=1 - [Q9D255_MOUSE]		4.45735	13.55	2	1	1	1	14784290	155	18.0389	4.98291
Q6IFZ9	Keratin, type II cytoskeletal 74 OS=Mus musculus	Krt74	3 SV=1 - [K2C74_MOUSE]		4.45157	7.12	5	1	1	1	2.26536e+07	267	28.6101	5.03369
A0A286YDH6	Calcium-dependent secretion activator 1 OS=Mus musculus	Cadps	1 SV=1 - [A0A286YDH6_MOUSE]		4.45052	2.42	6	1	1	1	2.59741e+07	495	54.7123	5.71924
A0A1B0GRG8	Predicted gene 5678 OS=Mus musculus	Gm5678	3 SV=1 - [A0A1B0GRG8_MOUSE]		4.42527	5.07	6	1	1	1	2.34432e+06	867	97.0928	6.90283
Q9D1M0	Protein SEC13 homolog OS=Mus musculus	Sec13	1 SV=3 - [SEC13_MOUSE]		4.42443	10.83	2	1	1	1	2.75769e+07	277	30.6547	6.26514
Q3THQ5	Uncharacterized protein OS=Mus musculus	Stip1	2 SV=1 - [Q3THQ5_MOUSE]		4.32757	3.13	2	1	1	1	1.64974e+07	543	62.4613	6.65381
P19157	Glutathione S-transferase P 1 OS=Mus musculus	Gstp1	1 SV=2 - [GSTP1_MOUSE]		4.32252	7.62	1	1	1	1	33046567	210	23.5941	7.86963
D3Z7F0	L-lactate dehydrogenase (Fragment) OS=Mus musculus	Ldhb	1 SV=1 - [D3Z7F0_MOUSE]		4.19922	8.08	2	1	1	1	1.06428e+08	198	21.4302	7.00537
Q80TL0	Protein phosphatase 1E OS=Mus musculus	Ppm1e	1 SV=2 - [PPM1E_MOUSE]		4.14063	2	1	1	1	1	9.77833e+06	749	83.3666	4.97021
Q921I1	Serotransferrin OS=Mus musculus	Tf	1 SV=1 - [TRFE_MOUSE]		4.08777	2.58	2	1	1	1	4.24858e+06	697	76.6737	7.18115
Q3U4W8	Ubiquitinyl hydrolase 1 OS=Mus musculus	Usp5	1 SV=1 - [Q3U4W8_MOUSE]		3.99237	2.28	2	1	1	1	8.07382e+06	835	93.2954	5.05908
P47857	ATP-dependent 6-phosphofructokinase, muscle type OS=Mus musculus	Pfkm	1 SV=3 - [PFKAM_MOUSE]		3.90477	2.69	4	1	1	1	7.45686e+06	780	85.2146	8.00146
Q8BL02	Uncharacterized protein (Fragment) OS=Mus musculus	Sephs1	2 SV=1 - [Q8BL02_MOUSE]		3.87953	10.77	4	1	1	1	744211	195	21.172	8.73389
Q9QXS6-3	Isoform E2 of Drebrin OS=Mus musculus	Dbn1			3.76803	5.45	3	1	1	1	2.2414e+06	660	72.372	4.43701
P62748	Hippocalcin-like protein 1 OS=Mus musculus	Hpcal1	1 SV=2 - [HPCL1_MOUSE]		3.74583	6.22	2	1	1	1	2.47187e+07	193	22.324	5.50342
P67984	60S ribosomal protein L22 OS=Mus musculus	Rpl22	1 SV=2 - [RL22_MOUSE]		3.73827	11.72	1	1	1	1	531187	128	14.7498	9.18799
O55042-2	Isoform 2 of Alpha-synuclein OS=Mus musculus	Snca			3.65797	13.22	2	1	1	1	10062145	121	12.3376	9.20264
Q9JJV2-3	Isoform 3 of Profilin-2 OS=Mus musculus	Pfn2			3.64069	15.38	4	1	1	1	1.19218e+07	91	9.79195	9.36377
Q99L27	GMP reductase 2 OS=Mus musculus	Gmpr2	1 SV=2 - [GMPR2_MOUSE]		3.62193	3.74	1	1	1	1	531810	348	37.9941	7.44482
Q91X97	Neurocalcin-delta OS=Mus musculus	Ncald	1 SV=4 - [NCALD_MOUSE]		3.61775	6.22	1	1	1	1	8.30392e+06	193	22.2309	5.35107
Q9CTJ5	Uncharacterized protein (Fragment) OS=Mus musculus	Ndrg2	2 SV=1 - [Q9CTJ5_MOUSE]		3.59692	38.1	3	1	1	1	4.88902e+06	63	6.61809	9.29053
A2AIV3	G-protein-signaling modulator 1 OS=Mus musculus	Gpsm1	1 SV=1 - [A2AIV3_MOUSE]		3.57791	11.02	7	1	1	1	1.53864e+06	236	25.8435	4.75439
Q6P0X1	Prefoldin 4 OS=Mus musculus	Pfdn4	1 SV=1 - [Q6P0X1_MOUSE]		3.49226	15.58	3	1	1	1	2.86811e+06	77	8.69926	4.25928
G3UWL2	Serine/threonine-protein phosphatase 2A 65 kDa regulatory subunit A alpha isoform (Fragment) OS=Mus musculus	Ppp2r1a	1 SV=1 - [G3UWL2_MOUSE]		3.47911	13.29	4	1	1	1	9.47813e+06	143	15.9142	4.729
E9PUV4	S-phase kinase-associated protein 1A (Fragment) OS=Mus musculus	Skp1a	1 SV=1 - [E9PUV4_MOUSE]		3.44217	29.17	2	1	1	1		96	10.5574	4.70361
P63054	Calmodulin regulator protein PCP4 OS=Mus musculus	Pcp4	3 SV=2 - [PCP4_MOUSE]		3.41636	25.81	2	1	1	1	4.38188e+06	62	6.80329	6.7124
E9Q223	Hemoglobin, beta adult s chain (Fragment) OS=Mus musculus	Hbb	1 SV=1 - [E9Q223_MOUSE]		3.41545	12.62	11	1	1	1	7.97097e+06	103	11.0766	6.3667
Q9R1T2	SUMO-activating enzyme subunit 1 OS=Mus musculus	Sae1	1 SV=1 - [SAE1_MOUSE]		3.21591	3.14	1	1	1	1	1.52664e+06	350	38.5956	5.36377
Q8K183	Pyridoxal kinase OS=Mus musculus	Pdxk	1 SV=1 - [PDXK_MOUSE]		3.15617	6.73	1	1	1	1	8.52689e+06	312	34.9927	6.29053
Q8C1V4	Lysine--tRNA ligase OS=Mus musculus	Kars	2 SV=1 - [Q8C1V4_MOUSE]		2.8909	3.03	5	1	1	1	104493	595	67.7545	5.93506
Q8BH58	TIP41-like protein OS=Mus musculus	Tiprl	1 SV=1 - [TIPRL_MOUSE]		2.79833	5.17	1	1	1	1	1.19129e+06	271	31.2336	5.63037
Q6PB65	Myh10 protein (Fragment) OS=Mus musculus	Myh10	2 SV=1 - [Q6PB65_MOUSE]		2.69223	1.55	6	1	1	1	381550	837	96.9101	5.12256
A0A1L1ST52	Pyruvate kinase PKM (Fragment) OS=Mus musculus	Pkm	1 SV=1 - [A0A1L1ST52_MOUSE]		2.57299	12.75	8	1	1	1	52792.1	102	11.2054	6.50732
Q9CRG6	Uncharacterized protein (Fragment) OS=Mus musculus		2 SV=1 - [Q9CRG6_MOUSE]		2.56428	3.8	3	1	1	1	1.1099e+06	237	26.1622	4.89404
A2AEW9	GRIP1-associated protein 1 OS=Mus musculus	Gripap1	1 SV=1 - [A2AEW9_MOUSE]		2.52738	2.02	3	1	1	1	193864	792	90.7093	5.17334
A0A1L1ST83	Glucosidase 2 subunit beta (Fragment) OS=Mus musculus	Prkcsh	1 SV=1 - [A0A1L1ST83_MOUSE]		2.5258	21.85	4	1	1	1	700985	119	13.115	4.70361
Q80YA2	Amph protein OS=Mus musculus	Amph	2 SV=1 - [Q80YA2_MOUSE]		2.52349	10.26	4	1	1	1	6.34905e+06	234	24.4117	4.03076
D3Z6D8	Mitogen-activated protein kinase 3 OS=Mus musculus	Mapk3	1 SV=1 - [D3Z6D8_MOUSE]		2.46563	3.4	4	1	1	1	160160	265	30.6066	5.80811
P61750	ADP-ribosylation factor 4 OS=Mus musculus	Arf4	1 SV=2 - [ARF4_MOUSE]		2.4254	11.67	6	1	1	1	2.75175e+07	180	20.3836	7.13721
O08599-2	Isoform 2 of Syntaxin-binding protein 1 OS=Mus musculus	Stxbp1			2.42207	1.82	1	1	1	1	1.53434e+06	603	68.6922	6.771
Q9D4H8-2	Isoform 2 of Cullin-2 OS=Mus musculus	Cul2			2.33744	1.7	3	1	1	1	1.18841e+06	706	82.2173	6.80029
P15532	Nucleoside diphosphate kinase A OS=Mus musculus	Nme1	1 SV=1 - [NDKA_MOUSE]		2.32652	5.92	1	1	1	1	1.53053e+06	152	17.1969	7.37158
P99027	60S acidic ribosomal protein P2 OS=Mus musculus	Rplp2	1 SV=3 - [RLA2_MOUSE]		2.28356	28.7	1	1	1	1	2.12511e+06	115	11.6438	4.53857
Q91ZZ3	Beta-synuclein OS=Mus musculus	Sncb			2.27959	10.53	1	1	1	1	1.73513e+07	133	14.0429	4.37354
B1AQW6	Microtubule-associated protein tau (Fragment) OS=Mus musculus	Mapt	1 SV=1 - [B1AQW6_MOUSE]		2.26636	27.38	7	1	1	1	3.12845e+06	84	8.90481	3.97998
H7BXC3	Triosephosphate isomerase OS=Mus musculus	Tpi1	1 SV=1 - [H7BXC3_MOUSE]		2.24823	7.78	2	1	1	1	83753.8	167	17.9863	5.57959
Q9CQI6	Coactosin-like protein OS=Mus musculus	Cotl1	1 SV=3 - [COTL1_MOUSE]		2.22171	7.75	1	1	1	1	256825	142	15.934	5.40186
Q3TY17	Uncharacterized protein OS=Mus musculus	Fam57a	2 SV=1 - [Q3TY17_MOUSE]		2.1962	6.76	1	1	1	1	2.35405e+07	207	22.7672	9.24658
Q91WZ8-3	Isoform 3 of Dysbindin OS=Mus musculus	Dtnbp1			2.19334	6.64	5	1	1	1		271	30.5625	4.44971
Q8BPE7	Uncharacterized protein (Fragment) OS=Mus musculus	Crk	2 SV=1 - [Q8BPE7_MOUSE]		2.18986	4.67	3	1	1	1	659430	257	28.4154	5.36377
Q3TXK6	Uncharacterized protein OS=Mus musculus	Tsnax	2 SV=1 - [Q3TXK6_MOUSE]		2.02984	3.79	2	1	1	1	272364	290	32.8917	6.55127
F2Z3Z9	3-phosphoinositide-dependent protein kinase 1 OS=Mus musculus	Pdpk1	1 SV=1 - [F2Z3Z9_MOUSE]		2.02801	2.78	7	1	1	1	180469	432	48.7765	7.03467

## Sheet: Epileptic mice with DMSO
Accession	Description	GN=	PE=	Score	Coverage	# Proteins	# Unique Peptides	# Peptides	# PSMs	Area	# AAs	MW [kDa]	calc. pI
P07724	Serum albumin OS=Mus musculus	Alb	1 SV=3 - [ALBU_MOUSE]	118.697	13.65	2	7	7	41	1.66673e+07	608	68.6477	6.07471
P63101	14-3-3 protein zeta/delta OS=Mus musculus	Ywhaz	1 SV=1 - [1433Z_MOUSE]	111.582	32.24	7	5	6	33	2.33318e+07	245	27.7537	4.79248
E9Q7S0	Synaptojanin-1 OS=Mus musculus	Synj1	1 SV=1 - [E9Q7S0_MOUSE]	104.755	10.39	6	7	8	28	1.48314e+07	1309	144.505	7.34229
Q7TMM9	Tubulin beta-2A chain OS=Mus musculus	Tubb2a	1 SV=1 - [TBB2A_MOUSE]	103.42	19.33	13	2	7	38	1.84157e+07	445	49.875	4.89404
P99024	Tubulin beta-5 chain OS=Mus musculus	Tubb5	1 SV=1 - [TBB5_MOUSE]	94.3333	16.67	12	1	6	35	1.84157e+07	444	49.639	4.89404
P17182	Alpha-enolase OS=Mus musculus	Eno1	1 SV=3 - [ENOA_MOUSE]	80.1776	30.41	14	6	9	24	6.72124e+07	434	47.1112	6.80029
D3Z6E4	Gamma-enolase OS=Mus musculus	Eno2	1 SV=1 - [D3Z6E4_MOUSE]	78.2114	40.95	13	5	8	22	6.56042e+07	315	34.7826	4.94482
P17751	Triosephosphate isomerase OS=Mus musculus	Tpi1	1 SV=4 - [TPIS_MOUSE]	70.996	11.71	2	3	3	21	2.17366e+07	299	32.1713	5.74463
P05213	Tubulin alpha-1B chain OS=Mus musculus	Tuba1b	1 SV=2 - [TBA1B_MOUSE]	70.8149	29.71	13	8	8	22	5.50703e+07	451	50.1196	5.05908
P61982	14-3-3 protein gamma OS=Mus musculus	Ywhag	1 SV=2 - [1433G_MOUSE]	62.4716	38.87	5	5	8	20	2.7586e+07	247	28.2849	4.89404
Q61781	Keratin, type I cytoskeletal 14 OS=Mus musculus	Krt14	1 SV=2 - [K1C14_MOUSE]	56.5746	11.16	9	2	4	17	6.75291e+06	484	52.8339	5.17334
P60710	Actin, cytoplasmic 1 OS=Mus musculus	Actb	1 SV=1 - [ACTB_MOUSE]	50.9775	21.07	51	6	6	16	1.18927e+07	375	41.7097	5.47803
C6EQG9	ASL1/Amph fusion protein OS=Mus musculus		2 SV=1 - [C6EQG9_MOUSE]	50.3918	7.01	4	3	3	17	1.51383e+06	642	69.6344	4.55127
P68510	14-3-3 protein eta OS=Mus musculus	Ywhah	1 SV=2 - [1433F_MOUSE]	48.5087	36.18	6	5	8	17	1.35813e+07	246	28.194	4.89404
P05064	Fructose-bisphosphate aldolase A OS=Mus musculus	Aldoa	1 SV=2 - [ALDOA_MOUSE]	48.3649	13.74	11	3	4	16	1.65958e+06	364	39.3313	8.08936
P68254	14-3-3 protein theta OS=Mus musculus	Ywhaq	1 SV=1 - [1433T_MOUSE]	43.3677	21.22	8	2	4	13	5.51444e+06	245	27.7608	4.77979
A0PJ91	Hsp90aa1 protein (Fragment) OS=Mus musculus	Hsp90aa1	1 SV=1 - [A0PJ91_MOUSE]	39.9529	18.94	19	4	9	15	5.49611e+06	565	65.8525	5.10986
P62259	14-3-3 protein epsilon OS=Mus musculus	Ywhae	1 SV=1 - [1433E_MOUSE]	37.1005	21.96	5	3	4	13	4.38732e+06	255	29.1554	4.7417
Q9D6F9	Tubulin beta-4A chain OS=Mus musculus	Tubb4a	1 SV=3 - [TBB4A_MOUSE]	36.6363	9.91	7	1	4	16	1.17127e+07	444	49.5539	4.88135
Q04447	Creatine kinase B-type OS=Mus musculus	Ckb	1 SV=1 - [KCRB_MOUSE]	35.3609	19.69	1	4	4	8	5.81494e+07	381	42.6863	5.66846
P20357	Microtubule-associated protein 2 OS=Mus musculus	Map2	1 SV=2 - [MTAP2_MOUSE]	34.679	4.76	12	5	5	11	2.12089e+06	1828	199.01	4.90674
P10637-4	Isoform Tau-C of Microtubule-associated protein tau OS=Mus musculus	Mapt		33.859	11.14	11	3	3	12	679084	341	35.6922	9.43701
S4R257	Glyceraldehyde-3-phosphate dehydrogenase (Fragment) OS=Mus musculus	Gapdh	1 SV=1 - [S4R257_MOUSE]	31.1133	23.93	13	4	4	8	4.74139e+07	280	29.9203	8.35303
A0A1Y7VK66	Calmodulin-like protein 3 (Fragment) OS=Mus musculus	Calml3	1 SV=1 - [A0A1Y7VK66_MOUSE]	30.5372	7.83	4	1	1	11	17587.6	115	12.9995	4.70361
Q9Z2K1	Keratin, type I cytoskeletal 16 OS=Mus musculus	Krt16	1 SV=3 - [K1C16_MOUSE]	29.7472	8.32	9	2	3	10	1.52754e+07	469	51.5743	5.19873
Q9CQV8-2	Isoform Short of 14-3-3 protein beta/alpha OS=Mus musculus	Ywhab		28.2443	36.07	7	4	7	11	7.61597e+06	244	27.8368	4.83057
P11499	Heat shock protein HSP 90-beta OS=Mus musculus	Hsp90ab1	1 SV=3 - [HS90B_MOUSE]	27.1033	9.94	11	1	6	10	4.7626e+06	724	83.2291	5.03369
P26350	Prothymosin alpha OS=Mus musculus	Ptma	1 SV=2 - [PTMA_MOUSE]	26.0491	20.72	9	2	2	11	274199	111	12.2471	3.78955
P02535-3	Isoform 3 of Keratin, type I cytoskeletal 10 OS=Mus musculus	Krt10		25.674	4.55	9	1	2	9	4.2262e+07	462	49.4709	5.021
Q6W8Q3	Purkinje cell protein 4-like protein 1 OS=Mus musculus	Pcp4l1	1 SV=1 - [PC4L1_MOUSE]	25.6418	20.59	1	1	1	9	293693	68	7.49783	5.51611
Q5M9N9	Prdx2 protein OS=Mus musculus	Prdx2	2 SV=1 - [Q5M9N9_MOUSE]	22.2327	17.68	3	3	3	9	2.65292e+06	198	21.7771	5.41455
P52480	Pyruvate kinase PKM OS=Mus musculus	Pkm	1 SV=4 - [KPYM_MOUSE]	21.3906	16.01	15	7	7	7	1.2429e+07	531	57.808	7.47412
D3Z0Y2	Peroxiredoxin-6 OS=Mus musculus	Prdx6	1 SV=1 - [D3Z0Y2_MOUSE]	19.9305	17.5	6	3	3	7	1.94798e+06	200	22.4799	8.88037
Q9QYG0-2	Isoform 2 of Protein NDRG2 OS=Mus musculus	Ndrg2		18.6387	10.92	3	2	2	5	1.33209e+06	357	39.2554	5.63037
E9Q6Q4	RAP1, GTP-GDP dissociation stimulator 1 OS=Mus musculus	Rap1gds1	1 SV=1 - [E9Q6Q4_MOUSE]	18.4875	2.15	7	1	1	6	69268.2	558	60.7539	5.42725
P05063	Fructose-bisphosphate aldolase C OS=Mus musculus	Aldoc	1 SV=4 - [ALDOC_MOUSE]	18.3695	15.7	1	3	4	6	6.62187e+06	363	39.3702	7.12256
P14152	Malate dehydrogenase, cytoplasmic OS=Mus musculus	Mdh1	1 SV=3 - [MDHC_MOUSE]	18.2276	15.57	2	4	4	5	3.08438e+07	334	36.4881	6.58057
Q3TYF2	Uncharacterized protein OS=Mus musculus	Pacsin1	2 SV=1 - [Q3TYF2_MOUSE]	18.05	4.54	2	2	2	7		441	50.5445	5.16064
P09411	Phosphoglycerate kinase 1 OS=Mus musculus	Pgk1	1 SV=4 - [PGK1_MOUSE]	17.9257	8.39	1	2	2	4	1.08712e+07	417	44.522	7.89893
O08553	Dihydropyrimidinase-related protein 2 OS=Mus musculus	Dpysl2	1 SV=2 - [DPYL2_MOUSE]	17.2351	9.27	9	3	3	4	7.26062e+06	572	62.2386	6.37939
D6RIN4	Dynein light chain 2, cytoplasmic OS=Mus musculus	Dynll2	1 SV=1 - [D6RIN4_MOUSE]	17.2009	41.51	2	1	1	3	2.9598e+06	53	6.10507	8.14795
Q91ZZ3	Beta-synuclein OS=Mus musculus	Sncb	1 SV=1 - [SYUB_MOUSE]	16.9926	24.06	2	2	3	7	1.11563e+07	133	14.0429	4.37354
Q3U8N1	Uncharacterized protein OS=Mus musculus	Sars	2 SV=1 - [Q3U8N1_MOUSE]	16.8674	2.74	4	1	1	6	150017	511	58.1947	6.30322
P50396	Rab GDP dissociation inhibitor alpha OS=Mus musculus	Gdi1	1 SV=3 - [GDIA_MOUSE]	16.694	12.75	3	3	4	5	1.12483e+07	447	50.4891	5.08447
F6XIX0	Synaptojanin-1 (Fragment) OS=Mus musculus	Synj1	1 SV=1 - [F6XIX0_MOUSE]	16.6661	44.66	1	1	2	5	2.62939e+06	103	10.7895	8.19189
O55042-2	Isoform 2 of Alpha-synuclein OS=Mus musculus	Snca		15.9531	20.66	2	1	2	6	2.78695e+06	121	12.3376	9.20264
Q02053	Ubiquitin-like modifier-activating enzyme 1 OS=Mus musculus	Uba1	1 SV=1 - [UBA1_MOUSE]	15.7657	3.31	2	3	3	6	1.58817e+06	1058	117.734	5.65576
Q6IFX2	Keratin, type I cytoskeletal 42 OS=Mus musculus	Krt42	1 SV=1 - [K1C42_MOUSE]	15.72	7.3	2	1	2	3	7.62912e+06	452	50.1019	5.16064
Q6ZQ92	Phosphoinositide phospholipase C (Fragment) OS=Mus musculus	mKIAA0581	4 SV=1 - [Q6ZQ92_MOUSE]	15.5363	4.06	5	3	3	7	437429	961	109.342	6.02393
Q8VCZ1	Alad protein OS=Mus musculus	Alad	2 SV=1 - [Q8VCZ1_MOUSE]	15.4044	9.95	4	1	1	4	542993	191	20.5795	6.40479
P06837	Neuromodulin OS=Mus musculus	Gap43	1 SV=1 - [NEUM_MOUSE]	15.0865	18.06	1	2	2	4	3.6618e+06	227	23.6183	4.729
Q62048-2	Isoform 2 of Astrocytic phosphoprotein PEA-15 OS=Mus musculus	Pea15		14.7365	9.26	2	1	1	5	1.88616e+06	108	12.5366	5.17334
Q921Z9	Mannose-6-phosphate isomerase OS=Mus musculus	Mpi	2 SV=1 - [Q921Z9_MOUSE]	14.5629	3.55	2	1	1	5	361374	423	46.4837	5.8208
Q6NWV5	Pgam1 protein (Fragment) OS=Mus musculus	Pgam1	2 SV=1 - [Q6NWV5_MOUSE]	14.5133	5.08	3	1	1	6		197	22.4008	8.55811
G5E884	Serine/threonine-protein kinase PAK 1 OS=Mus musculus	Pak1	1 SV=1 - [G5E884_MOUSE]	14.2438	6.62	2	2	2	4	359701	544	60.5697	5.85889
P06745	Glucose-6-phosphate isomerase OS=Mus musculus	Gpi	1 SV=4 - [G6PI_MOUSE]	13.9191	2.51	5	2	2	6	141151	558	62.7272	8.1333
Q9CPY7-2	Isoform 2 of Cytosol aminopeptidase OS=Mus musculus	Lap3		13.8503	2.46	2	1	1	5	602926	488	52.7168	7.03467
Q922U2	Keratin, type II cytoskeletal 5 OS=Mus musculus	Krt5	1 SV=1 - [K2C5_MOUSE]	13.4023	1.72	1	1	1	4	1.44788e+06	580	61.7286	7.75244
P61089	Ubiquitin-conjugating enzyme E2 N OS=Mus musculus	Ube2n	1 SV=1 - [UBE2N_MOUSE]	13.0709	7.24	1	1	1	4	445003	152	17.127	6.56592
P16125	L-lactate dehydrogenase B chain OS=Mus musculus	Ldhb	1 SV=2 - [LDHB_MOUSE]	13.0409	11.68	8	2	3	4	2.45084e+07	334	36.549	6.04932
Q9DD18	D-aminoacyl-tRNA deacylase 1 OS=Mus musculus	Dtd1	1 SV=2 - [DTD1_MOUSE]	12.8684	7.66	1	1	1	5	30470.5	209	23.3698	7.86963
P62631	Elongation factor 1-alpha 2 OS=Mus musculus	Eef1a2	1 SV=1 - [EF1A2_MOUSE]	12.8209	2.38	1	1	1	5	889502	463	50.4223	9.02686
O89069	Elongation factor 2 (Fragment) OS=Mus musculus	Eef2	2 SV=1 - [O89069_MOUSE]	12.6637	3.86	15	1	1	4	538631	259	28.6385	5.2876
Q93092	Transaldolase OS=Mus musculus	Taldo1	1 SV=2 - [TALDO_MOUSE]	12.4548	8.61	2	3	3	5	862191	337	37.3634	7.03467
A0A286YE28	Transketolase (Fragment) OS=Mus musculus	Tkt	1 SV=1 - [A0A286YE28_MOUSE]	11.9192	7.37	2	2	2	3	6.89536e+06	502	53.9555	7.02002
A0A1Y7VL99	Rab GDP dissociation inhibitor (Fragment) OS=Mus musculus	Gdi2	1 SV=1 - [A0A1Y7VL99_MOUSE]	11.3699	10.69	9	1	2	3	7.45398e+06	318	35.9604	8.08936
Q921I1	Serotransferrin OS=Mus musculus	Tf	1 SV=1 - [TRFE_MOUSE]	11.2369	2.58	2	1	1	3	559018	697	76.6737	7.18115
Q9D394	Protein RUFY3 OS=Mus musculus	Rufy3	1 SV=1 - [RUFY3_MOUSE]	11.0579	2.35	5	1	1	4	161728	469	52.9732	5.49072
P04104	Keratin, type II cytoskeletal 1 OS=Mus musculus	Krt1	1 SV=4 - [K2C1_MOUSE]	10.8525	3.61	6	2	2	3	4.89721e+07	637	65.5653	8.14795
Q8BXU5	Endophilin-A1 OS=Mus musculus	Sh3gl2	1 SV=1 - [Q8BXU5_MOUSE]	10.3935	17.96	8	3	3	3	8.73559e+06	245	27.9293	5.77002
A0A1B0GT41	L-lactate dehydrogenase A chain (Fragment) OS=Mus musculus	Ldha	1 SV=1 - [A0A1B0GT41_MOUSE]	10.3317	11.93	18	1	2	4	9.41452e+06	176	19.4253	8.66064
D3Z5E2	Heat shock cognate 71 kDa protein (Fragment) OS=Mus musculus	Hspa8	1 SV=1 - [D3Z5E2_MOUSE]	10.2851	33.62	33	3	3	3	1.53539e+07	116	12.8064	8.1333
D3Z099	Dihydropteridine reductase (Fragment) OS=Mus musculus	Qdpr	1 SV=8 - [D3Z099_MOUSE]	10.1391	13.24	4	1	1	2	2.767e+06	136	14.7423	5.26221
Q3UV17	Keratin, type II cytoskeletal 2 oral OS=Mus musculus	Krt76	1 SV=1 - [K22O_MOUSE]	10.0285	1.52	1	1	1	4	202652	594	62.806	8.42627
P00493	Hypoxanthine-guanine phosphoribosyltransferase OS=Mus musculus	Hprt1	1 SV=3 - [HPRT_MOUSE]	9.80668	5.5	2	1	1	4	18210.4	218	24.5546	6.68311
D3YVJ7	Aldo-keto reductase family 1, member B3 (aldose reductase) (Fragment) OS=Mus musculus	Akr1b3	1 SV=1 - [D3YVJ7_MOUSE]	9.66291	6.25	5	1	1	4	1.28622e+06	176	19.6479	5.21143
P60335	Poly(rC)-binding protein 1 OS=Mus musculus	Pcbp1	1 SV=1 - [PCBP1_MOUSE]	9.6422	8.71	11	2	2	3		356	37.4739	7.09326
D3Z3I8	Elongation factor 1-alpha 1 (Fragment) OS=Mus musculus	Eef1a1	1 SV=1 - [D3Z3I8_MOUSE]	9.6123	5.91	6	1	1	4	783058	186	20.6948	8.5874
P63168	Dynein light chain 1, cytoplasmic OS=Mus musculus	Dynll1	1 SV=1 - [DYL1_MOUSE]	9.48334	24.72	2	1	1	2	2.12629e+06	89	10.3591	7.40088
Q80ZJ2	Inositol-1-monophosphatase OS=Mus musculus	Impa1	1 SV=1 - [Q80ZJ2_MOUSE]	9.33674	3.99	6	1	1	4	461335	276	29.9226	4.81787
Q921M7	Protein FAM49B OS=Mus musculus	Fam49b	1 SV=1 - [FA49B_MOUSE]	9.25549	5.86	1	1	1	2	1.98267e+06	324	36.7527	6.06201
B2RTP7	Krt2 protein OS=Mus musculus	Krt2	2 SV=1 - [B2RTP7_MOUSE]	8.91668	3.25	3	2	2	3	8.73519e+06	707	70.8798	8.06006
A0A0N4SWD0	Secernin-1 (Fragment) OS=Mus musculus	Scrn1	1 SV=1 - [A0A0N4SWD0_MOUSE]	8.86722	6.71	2	1	1	3		164	18.6542	4.99561
P62748	Hippocalcin-like protein 1 OS=Mus musculus	Hpcal1	1 SV=2 - [HPCL1_MOUSE]	8.83355	6.22	2	1	1	3	7.53936e+06	193	22.324	5.50342
Q8CCT4	Transcription elongation factor A protein-like 5 OS=Mus musculus	Tceal5	1 SV=1 - [TCAL5_MOUSE]	8.52149	11.5	4	2	2	3	402406	200	22.0247	6.20166
D3Z7K0	Ubiquitin thioesterase OTUB1 (Fragment) OS=Mus musculus	Otub1	1 SV=1 - [D3Z7K0_MOUSE]	8.31216	28.42	3	2	2	3	1.64013e+06	95	11.2378	7.32764
D3Z4K1	mRNA cap guanine-N7 methyltransferase (Fragment) OS=Mus musculus	Rnmt	1 SV=1 - [D3Z4K1_MOUSE]	8.04638	12.1	6	1	1	3	104675	124	13.5336	4.75439
Q3UZL2	Alpha-1,4 glucan phosphorylase (Fragment) OS=Mus musculus	Pygb	2 SV=1 - [Q3UZL2_MOUSE]	7.98935	5.64	6	1	1	2	715064	443	50.353	7.28369
A0A0A6YW88	CaM kinase-like vesicle-associated protein OS=Mus musculus	Camkv	1 SV=1 - [A0A0A6YW88_MOUSE]	7.83679	5.99	2	1	1	2	810401	484	51.6428	5.45264
F6RJV6	LanC-like protein 2 (Fragment) OS=Mus musculus	Lancl2	1 SV=1 - [F6RJV6_MOUSE]	7.6817	3.17	2	1	1	3	57783.7	441	49.711	7.13721
F2Z3Z1	Hippocalcin-like protein 4 (Fragment) OS=Mus musculus	Hpcal4	1 SV=1 - [F2Z3Z1_MOUSE]	7.57925	7.1	2	1	1	3	88347.9	155	18.0389	4.98291
V6BQR3	60kDa 4.1B MEF cell isoform (Fragment) OS=Mus musculus	Epb41l3	2 SV=1 - [V6BQR3_MOUSE]	7.52774	5.34	18	2	2	3	220794	599	66.6856	5.40186
P10649	Glutathione S-transferase Mu 1 OS=Mus musculus	Gstm1	1 SV=2 - [GSTM1_MOUSE]	7.45829	10.55	4	2	2	3	883391	218	25.9531	7.94287
A2AT02	NSFL1 cofactor p47 OS=Mus musculus	Nsfl1c	1 SV=1 - [A2AT02_MOUSE]	7.40783	6.78	4	1	1	2	559430	339	37.4138	5.10986
D3YU75	Translationally-controlled tumor protein OS=Mus musculus	Tpt1	1 SV=1 - [D3YU75_MOUSE]	7.13499	5.8	2	1	1	3	77368.7	138	15.4715	4.95752
Q3U6X6	Uncharacterized protein OS=Mus musculus	Pgm2	2 SV=1 - [Q3U6X6_MOUSE]	6.94954	2.31	6	1	1	2	378338	562	61.3306	6.40479
B2RXT5	Glucose-6-phosphate isomerase OS=Mus musculus	Gpi1	2 SV=1 - [B2RXT5_MOUSE]	6.77744	2.03	1	1	1	3	1192191	344	38.2586	8.48486
P05201	Aspartate aminotransferase, cytoplasmic OS=Mus musculus	Got1	1 SV=3 - [AATC_MOUSE]	6.60276	6.3	2	2	2	2	3.90098e+06	413	46.2185	7.13721
D3K2X3	Truncated DJ-1 variant SV4,5DEL OS=Mus musculus	Park7	2 SV=1 - [D3K2X3_MOUSE]	6.5826	39.73	6	2	2	2	6.8279e+06	73	7.92319	8.32373
D6RHS6	Phosphatidylethanolamine-binding protein 1 OS=Mus musculus	Pebp1	1 SV=1 - [D6RHS6_MOUSE]	6.49296	19.85	4	2	2	2	7.1378e+06	136	14.8263	5.08447
P08228	Superoxide dismutase [Cu-Zn] OS=Mus musculus	Sod1	1 SV=2 - [SODC_MOUSE]	6.46611	7.14	1	1	1	2	4.44514e+06	154	15.9328	6.50732
P12960	Contactin-1 OS=Mus musculus	Cntn1	1 SV=1 - [CNTN1_MOUSE]	6.32883	3.14	1	2	2	3		1020	113.317	6.16357
Q91X97	Neurocalcin-delta OS=Mus musculus	Ncald	1 SV=4 - [NCALD_MOUSE]	6.18326	6.22	1	1	1	2	2.91383e+06	193	22.2309	5.35107
Q9DBP5	UMP-CMP kinase OS=Mus musculus	Cmpk1	1 SV=1 - [KCY_MOUSE]	6.1047	6.12	2	1	1	2		196	22.1513	5.8335
A0A1L1SST0	Peptidyl-prolyl cis-trans isomerase OS=Mus musculus	Ppia	1 SV=1 - [A0A1L1SST0_MOUSE]	5.78898	5.77	5	1	1	2	9.74921e+06	156	17.0366	9.26123
P56376	Acylphosphatase-1 OS=Mus musculus	Acyp1	1 SV=2 - [ACYP1_MOUSE]	5.64084	13.13	3	1	1	2		99	11.2338	9.0415
Q91XV3	Brain acid soluble protein 1 OS=Mus musculus	Basp1	1 SV=3 - [BASP1_MOUSE]	5.58339	13.72	1	1	1	1		226	22.0736	4.51318
Q6PB65	Myh10 protein (Fragment) OS=Mus musculus	Myh10	2 SV=1 - [Q6PB65_MOUSE]	5.5658	1.67	6	1	1	2	163340	837	96.9101	5.12256
Q3TB22	Uncharacterized protein (Fragment) OS=Mus musculus	Fasn	2 SV=1 - [Q3TB22_MOUSE]	5.42509	0.5	4	1	1	2		2179	236.736	6.60986
Q3TIQ5	Uncharacterized protein (Fragment) OS=Mus musculus	P4hb	2 SV=1 - [Q3TIQ5_MOUSE]	5.3486	8.33	14	1	1	2	202202	144	16.3079	4.4751
Q99LD8	N(G),N(G)-dimethylarginine dimethylaminohydrolase 2 OS=Mus musculus	Ddah2	1 SV=1 - [DDAH2_MOUSE]	5.25547	4.91	1	1	1	2	382378	285	29.6273	6.01123
Q8BL66	Early endosome antigen 1 OS=Mus musculus	Eea1	1 SV=2 - [EEA1_MOUSE]	5.22469	1.84	3	2	2	2	162098	1411	160.817	5.77002
A0A0G2JE82	Farnesyl pyrophosphate synthase (Fragment) OS=Mus musculus	Fdps	1 SV=1 - [A0A0G2JE82_MOUSE]	5.13914	3.75	5	1	1	2		240	27.5468	4.95752
A0A0J9YUE9	Dynamin-1 OS=Mus musculus	Dnm1	1 SV=1 - [A0A0J9YUE9_MOUSE]	5.13648	2.16	7	1	1	1	1.26975e+06	835	93.9742	6.63916
D6RI64	RIKEN cDNA 1110004F10 gene OS=Mus musculus	1110004F10Rik	1 SV=1 - [D6RI64_MOUSE]	5.11297	28.4	2	1	1	1		81	9.18961	10.2427
Q99PT1	Rho GDP-dissociation inhibitor 1 OS=Mus musculus	Arhgdia	1 SV=3 - [GDIR1_MOUSE]	5.11041	7.84	1	1	1	2	1.89518e+07	204	23.3928	5.19873
A0A0J9YU05	WD repeat-containing protein 1 OS=Mus musculus	Wdr1	1 SV=1 - [A0A0J9YU05_MOUSE]	4.94709	2.7	8	1	1	2	726749	333	36.3919	6.21436
Q62418-3	Isoform 3 of Drebrin-like protein OS=Mus musculus	Dbnl		4.85463	3.24	3	1	1	2	60391.3	432	48.3115	4.91943
D3YWL7	Rho GDP-dissociation inhibitor 2 (Fragment) OS=Mus musculus	Arhgdib	1 SV=1 - [D3YWL7_MOUSE]	4.80104	32	2	1	1	2		50	5.85285	4.66553
Q9QYR6	Microtubule-associated protein 1A OS=Mus musculus	Map1a	1 SV=2 - [MAP1A_MOUSE]	4.66628	0.54	3	1	1	2	187232	2776	299.957	4.99561
Q3UMI9	Uncharacterized protein (Fragment) OS=Mus musculus	Cand1	2 SV=1 - [Q3UMI9_MOUSE]	4.6431	1.29	2	1	1	2	205108	700	77.8581	5.5415
Q8BT95	Uncharacterized protein OS=Mus musculus		2 SV=1 - [Q8BT95_MOUSE]	4.57056	5.71	2	1	1	2	48529.5	140	15.8136	4.93213
D3Z1Z8	Stathmin (Fragment) OS=Mus musculus	Stmn1	1 SV=1 - [D3Z1Z8_MOUSE]	4.39239	9.8	10	1	1	2	20412.4	102	11.7222	6.02393
Q9CZY3-2	Isoform 2 of Ubiquitin-conjugating enzyme E2 variant 1 OS=Mus musculus	Ube2v1		4.24494	11.43	4	1	1	2	727418	105	11.7179	6.07471
Q61316	Heat shock 70 kDa protein 4 OS=Mus musculus	Hspa4	1 SV=1 - [HSP74_MOUSE]	4.02255	1.66	4	1	1	1	4.88918e+06	841	94.0733	5.23682
P19157	Glutathione S-transferase P 1 OS=Mus musculus	Gstp1	1 SV=2 - [GSTP1_MOUSE]	3.81965	7.62	1	1	1	1	7.3207e+06	210	23.5941	7.86963
Q99MD9-2	Isoform 2 of Nuclear autoantigenic sperm protein OS=Mus musculus	Nasp		3.78525	7.13	4	1	1	1		421	45.7262	4.42432
A0A1W2P7X3	Low molecular weight phosphotyrosine protein phosphatase OS=Mus musculus	Acp1	1 SV=1 - [A0A1W2P7X3_MOUSE]	3.68453	15.79	2	1	1	1	656455	114	12.5542	7.81104
P62774	Myotrophin OS=Mus musculus	Mtpn	1 SV=2 - [MTPN_MOUSE]	3.62373	14.41	1	1	1	1	3.67215e+06	118	12.8526	5.51611
Q8BL02	Uncharacterized protein (Fragment) OS=Mus musculus	Sephs1	2 SV=1 - [Q8BL02_MOUSE]	3.59528	10.77	4	1	1	1	339311	195	21.172	8.73389
Q9JHL8	Peroxiredoxin 5, isoform CRA_a OS=Mus musculus	Prdx5	2 SV=1 - [Q9JHL8_MOUSE]	3.56627	13.49	6	1	1	1	4.63154e+06	126	13.309	9.93506
E9Q223	Hemoglobin, beta adult s chain (Fragment) OS=Mus musculus	Hbb-bs	1 SV=1 - [E9Q223_MOUSE]	3.52322	12.62	11	1	1	1	3.35814e+06	103	11.0766	6.3667
Q8BNF8	Uncharacterized protein OS=Mus musculus	Vcp	2 SV=1 - [Q8BNF8_MOUSE]	3.31655	2.63	2	1	1	1		723	80.099	5.23682
G5E923	V-type proton ATPase subunit G OS=Mus musculus	Atp6v1g2	1 SV=1 - [G5E923_MOUSE]	3.2971	25.97	3	1	1	1	670129	77	8.99946	9.0415
D3Z121	Glutamine synthetase (Fragment) OS=Mus musculus	Glul	1 SV=2 - [D3Z121_MOUSE]	3.25148	14.29	3	1	1	1		112	12.7801	6.52197
P00920	Carbonic anhydrase 2 OS=Mus musculus	Ca2	1 SV=4 - [CAH2_MOUSE]	3.16746	3.85	1	1	1	1	2.93912e+06	260	29.0145	7.00537
P08226	Apolipoprotein E OS=Mus musculus	Apoe	1 SV=2 - [APOE_MOUSE]	2.97812	6.11	6	1	1	1	813097	311	35.8444	5.68115
S4R261	Tropomyosin alpha-1 chain OS=Mus musculus	Tpm1	1 SV=1 - [S4R261_MOUSE]	2.93663	24.49	7	1	1	1		49	5.64388	7.43018
P18760	Cofilin-1 OS=Mus musculus	Cfl1	1 SV=3 - [COF1_MOUSE]	2.87745	6.63	4	1	1	1	2.35985e+06	166	18.5477	8.08936
E9PYF1	Aminopeptidase B OS=Mus musculus	Rnpep	1 SV=1 - [E9PYF1_MOUSE]	2.87696	1.64	3	1	1	1	67631.2	611	67.9589	5.50342
Q5SX49	Profilin OS=Mus musculus	Pfn1	1 SV=1 - [Q5SX49_MOUSE]	2.7382	15.18	4	1	1	1		112	11.8128	4.88135
P10923	Osteopontin OS=Mus musculus	Spp1	1 SV=1 - [OSTP_MOUSE]	2.63747	4.42	7	1	1	1	90807.2	294	32.44	4.52588
Q3TQE9	Uncharacterized protein (Fragment) OS=Mus musculus	Bcan	2 SV=1 - [Q3TQE9_MOUSE]	2.61138	3.05	2	1	1	1	97328.9	328	36.0413	5.51611
Q3UM23	Uncharacterized protein OS=Mus musculus	Rnh1	2 SV=1 - [Q3UM23_MOUSE]	2.53682	2.63	3	1	1	1	94847.5	456	49.8111	4.77979
Q6PB94	Arfgap1 protein OS=Mus musculus	Arfgap1	2 SV=1 - [Q6PB94_MOUSE]	2.52746	3.83	7	1	1	1	229102	392	42.9052	5.43994
P15532	Nucleoside diphosphate kinase A OS=Mus musculus	Nme1	1 SV=1 - [NDKA_MOUSE]	2.46929	5.92	1	1	1	1	3.22669e+06	152	17.1969	7.37158
O35098	Dihydropyrimidinase-related protein 4 OS=Mus musculus	Dpysl4	1 SV=1 - [DPYL4_MOUSE]	2.46824	1.75	4	1	1	1	222640	572	61.9225	6.97607
Q3UJQ2	Uncharacterized protein (Fragment) OS=Mus musculus	Hmgcs1	2 SV=1 - [Q3UJQ2_MOUSE]	2.4542	17.14	1	1	1	1		105	11.7947	5.92236
A2A6G6	LIM and SH3 domain protein 1 (Fragment) OS=Mus musculus	Lasp1	1 SV=1 - [A2A6G6_MOUSE]	2.33715	10.11	6	1	1	1		89	10.5703	9.12939
Q8C649	Uncharacterized protein (Fragment) OS=Mus musculus	Ppp3ca	2 SV=1 - [Q8C649_MOUSE]	2.30011	6.67	4	1	1	1	465101	210	23.2238	7.23975
Q9QZM0	Ubiquilin-2 OS=Mus musculus	Ubqln2	1 SV=2 - [UBQL2_MOUSE]	2.28782	2.51	1	1	1	1		638	67.3083	5.22412
D3Z1H8	Glycolipid transfer protein OS=Mus musculus	Gltp	1 SV=1 - [D3Z1H8_MOUSE]	2.24209	6.7	5	1	1	1	68305.9	179	20.2625	6.20166
Q8BT23	Heterogeneous nuclear ribonucleoprotein K OS=Mus musculus	Hnrnpk	1 SV=1 - [Q8BT23_MOUSE]	2.2072	17.53	17	1	1	1		97	10.7592	4.70361
Q3UM45	Protein phosphatase 1 regulatory subunit 7 OS=Mus musculus	Ppp1r7	1 SV=2 - [PP1R7_MOUSE]	2.17331	4.16	1	1	1	1		361	41.2665	4.91943
G3UYP4	Potassium voltage-gated channel subfamily KQT member 5 OS=Mus musculus	Kcnq5	1 SV=1 - [G3UYP4_MOUSE]	2.16142	0.97	4	1	1	1		823	89.9976	9.42236
Q8BH58	TIP41-like protein OS=Mus musculus	Tiprl	1 SV=1 - [TIPRL_MOUSE]	2.1522	5.17	1	1	1	1		271	31.2336	5.63037
A6H6D1	Dapper homolog 1, antagonist of beta-catenin (Xenopus) OS=Mus musculus	Dact1	2 SV=1 - [A6H6D1_MOUSE]	2.14387	1.41	3	1	1	1	173582	778	84.1945	9.15869
G3UZX6	Small ubiquitin-related modifier 3 (Fragment) OS=Mus musculus	Sumo3	4 SV=1 - [G3UZX6_MOUSE]	2.13102	25.53	10	1	1	1	2.03603e+06	47	5.36976	9.72998
B2L107	Visinin-like protein 1 OS=Mus musculus	Vsnl1	2 SV=1 - [B2L107_MOUSE]	2.12432	5.76	3	1	1	1		191	22.11	5.14795
A0A0G2JFT4	Microtubule-associated protein (Fragment) OS=Mus musculus	Map4	1 SV=1 - [A0A0G2JFT4_MOUSE]	2.1162	6.16	10	1	1	1	146409	276	27.8555	10.1255
F6ZEW4	Exportin-2 (Fragment) OS=Mus musculus	Cse1l	1 SV=1 - [F6ZEW4_MOUSE]	2.11511	1.52	3	1	1	1	51855	658	74.3598	6.17627
Q8C4M8	Uncharacterized protein (Fragment) OS=Mus musculus	Ptprz1	2 SV=1 - [Q8C4M8_MOUSE]	2.10267	2.56	6	1	1	1	143671	429	48.9363	4.93213
Q9Z0E0-2	Isoform 2 of Neurochondrin OS=Mus musculus	Ncdn		2.08832	1.54	2	1	1	1		712	77.2549	5.5415
B0V2N8	Annexin (Fragment) OS=Mus musculus	Anxa2	1 SV=1 - [B0V2N8_MOUSE]	2.07695	5.68	6	1	1	1		176	19.5841	5.96045
Q9QZX7-2	Isoform 2 of Serine racemase OS=Mus musculus	Srr		2.03187	5.1	2	1	1	1		314	34.0086	6.01123
P24527	Leukotriene A-4 hydrolase OS=Mus musculus	Lta4h	1 SV=4 - [LKHA4_MOUSE]	2.02069	1.96	1	1	1	1	77687.7	611	69.0071	6.41748
Q4G0C2	Prss3 protein (Fragment) OS=Mus musculus	Prss3	2 SV=1 - [Q4G0C2_MOUSE]	2.00689	6.12	3	1	1	1	25153.4	245	26.0358	5.03369
